# Supplementary material for: Cryo-EM structures of Trypanosoma brucei gambiense ISG65 with human complement C3 and C3b and their roles in alternative pathway restriction
Source: Nat Commun. 2023 Apr 27;14:2403. doi: 10.1038/s41467-023-37988-7 (PMC10140031; doi:10.1038/s41467-023-37988-7)
Supplement: Supplementary file 7 — Source Data [file 41467_2023_37988_MOESM7_ESM.xlsx]

## Sheet: Fig2
Panel A
ml	mAU
-0.003678	-0.414075
-0.000347	-3.88735
0.002984	-4.3112
0.006314	-4.63671
0.009645	-4.90375
0.012976	-5.13676
0.016307	-5.19156
0.019638	-5.19203
0.022969	-5.19263
0.026299	-5.1938
0.02963	-5.19462
0.032961	-5.19392
0.036292	-5.1942
0.039623	-5.19439
0.042953	-5.19367
0.046284	-5.19369
0.049615	-5.19367
0.052946	-5.19368
0.056277	-5.1935
0.059608	-5.19274
0.062938	-5.19328
0.066269	-5.19234
0.0696	-5.19126
0.072931	-5.19039
0.076262	-5.18952
0.079593	-5.18858
0.082923	-5.18648
0.086254	-5.1867
0.089585	-5.18608
0.092916	-5.18617		Coomassie-stained 12 % Tris-glycin SDS gel
0.096247	-5.18583									Anti(-penta)His HRP conjugated mouse IgG1 (Qiagen, ID:34460)
0.099578	-5.18546
0.102908	-5.18628
0.106239	-5.18739
0.10957	-5.18704
0.112901	-5.186
0.116232	-5.1862
0.119563	-5.187
0.122893	-5.18769
0.126224	-5.18775
0.129555	-5.18609
0.132886	-5.18302
0.136217	-5.1791
0.139548	-5.17537
0.142878	-5.17088
0.146209	-5.16454
0.14954	-5.15813
0.152871	-5.15189
0.156202	-5.14659
0.159533	-5.14111
0.162863	-5.13475
0.166194	-5.12971
0.169525	-5.12288
0.172856	-5.11671
0.176187	-5.11068
0.179518	-5.10428
0.182848	-5.09802
0.186179	-5.09141
0.18951	-5.08514
0.192841	-5.0806
0.196172	-5.07655
0.199503	-5.07186
0.202833	-5.06682
0.206164	-5.06166
0.209495	-5.05794
0.212826	-5.05563
0.216157	-5.05456
0.219488	-5.05485
0.222818	-5.05531
0.226149	-5.05677
0.22948	-5.05931
0.232811	-5.06216
0.236142	-5.0652
0.239473	-5.06732
0.242803	-5.07038
0.246134	-5.07405
0.249465	-5.07758
0.252796	-5.08053
0.256127	-5.08365
0.259458	-5.08651
0.262788	-5.08901
0.266119	-5.09086
0.26945	-5.09266
0.272781	-5.09349
0.276112	-5.09306
0.279443	-5.0934
0.282773	-5.09432
0.286104	-5.09438
0.289435	-5.09477
0.292766	-5.09511
0.296097	-5.09453
0.299428	-5.09273
0.302758	-5.09095
0.306089	-5.08978
0.30942	-5.08807
0.312751	-5.08633
0.316082	-5.08572
0.319413	-5.08434
0.322743	-5.08352
0.326074	-5.08314
0.329405	-5.08205
0.332736	-5.08071
0.336067	-5.07949
0.339398	-5.07746
0.342728	-5.07602
0.346059	-5.0748
0.34939	-5.07359
0.352721	-5.07205
0.356052	-5.07045
0.359383	-5.06971
0.362713	-5.0689
0.366044	-5.06673
0.369375	-5.06496
0.372706	-5.06275
0.376037	-5.05952
0.379368	-5.05661
0.382698	-5.0541
0.386029	-5.05086
0.38936	-5.04753
0.392691	-5.04351
0.396022	-5.03855
0.399353	-5.03162
0.402683	-5.02426
0.406014	-5.0162
0.409345	-5.00738
0.412676	-4.99896
0.416007	-4.9894
0.419338	-4.97869
0.422668	-4.96724
0.425999	-4.95414
0.42933	-4.93963
0.432661	-4.92454
0.435992	-4.90786
0.439323	-4.89013
0.442653	-4.87071
0.445984	-4.84921
0.449315	-4.82774
0.452646	-4.80563
0.455977	-4.78231
0.459307	-4.75824
0.462638	-4.73244
0.465969	-4.70627
0.4693	-4.67915
0.472631	-4.64874
0.475962	-4.61613
0.479292	-4.5818
0.482623	-4.54648
0.485954	-4.50978
0.489285	-4.47102
0.492616	-4.43238
0.495947	-4.39317
0.499277	-4.35328
0.502608	-4.31406
0.505939	-4.2767
0.50927	-4.24164
0.512601	-4.20868
0.515932	-4.17585
0.519262	-4.14403
0.522593	-4.11405
0.525924	-4.084
0.529255	-4.05494
0.532586	-4.02605
0.535917	-3.99758
0.539247	-3.97051
0.542578	-3.94359
0.545909	-3.91919
0.54924	-3.89561
0.552571	-3.87186
0.555902	-3.85094
0.559232	-3.8331
0.562563	-3.81814
0.565894	-3.8055
0.569225	-3.79574
0.572556	-3.788
0.575887	-3.78141
0.579217	-3.77559
0.582548	-3.77107
0.585879	-3.7673
0.58921	-3.76248
0.592541	-3.75701
0.595872	-3.75253
0.599202	-3.74856
0.602533	-3.74581
0.605864	-3.74318
0.609195	-3.74167
0.612526	-3.74144
0.615857	-3.7416
0.619187	-3.74185
0.622518	-3.74242
0.625849	-3.74384
0.62918	-3.74519
0.632511	-3.74705
0.635842	-3.74991
0.639172	-3.75274
0.642503	-3.75597
0.645834	-3.75923
0.649165	-3.7629
0.652496	-3.76554
0.655827	-3.76843
0.659157	-3.77125
0.662488	-3.77359
0.665819	-3.77545
0.66915	-3.77848
0.672481	-3.78205
0.675812	-3.78535
0.679142	-3.7877
0.682473	-3.78954
0.685804	-3.79042
0.689135	-3.79176
0.692466	-3.79382
0.695797	-3.79599
0.699127	-3.79816
0.702458	-3.80026
0.705789	-3.80322
0.70912	-3.80609
0.712451	-3.809
0.715782	-3.81232
0.719112	-3.81588
0.722443	-3.81897
0.725774	-3.82238
0.729105	-3.82625
0.732436	-3.8294
0.735767	-3.83295
0.739097	-3.83678
0.742428	-3.84113
0.745759	-3.84538
0.74909	-3.84966
0.752421	-3.85246
0.755752	-3.85488
0.759082	-3.85854
0.762413	-3.86205
0.765744	-3.86519
0.769075	-3.86979
0.772406	-3.87466
0.775737	-3.87868
0.779067	-3.88229
0.782398	-3.88638
0.785729	-3.88985
0.78906	-3.89253
0.792391	-3.89609
0.795722	-3.89979
0.799052	-3.90242
0.802383	-3.90483
0.805714	-3.90876
0.809045	-3.91182
0.812376	-3.91486
0.815706	-3.91869
0.819037	-3.92192
0.822368	-3.92521
0.825699	-3.92771
0.82903	-3.93057
0.832361	-3.934
0.835692	-3.93719
0.839022	-3.93995
0.842353	-3.9415
0.845684	-3.94345
0.849015	-3.94632
0.852346	-3.94827
0.855676	-3.94948
0.859007	-3.95094
0.862338	-3.95206
0.865669	-3.95309
0.869	-3.95521
0.872331	-3.95724
0.875661	-3.95826
0.878992	-3.95887
0.882323	-3.96033
0.885654	-3.96245
0.888985	-3.96409
0.892316	-3.96562
0.895646	-3.96669
0.898977	-3.96692
0.902308	-3.96707
0.905639	-3.96754
0.90897	-3.9693
0.912301	-3.97126
0.915631	-3.97299
0.918962	-3.97521
0.922293	-3.97842
0.925624	-3.98234
0.928955	-3.98565
0.932286	-3.98915
0.935616	-3.99294
0.938947	-3.99712
0.942278	-4.00096
0.945609	-4.00459
0.94894	-4.00746
0.952271	-4.0101
0.955601	-4.01335
0.958932	-4.01695
0.962263	-4.02143
0.965594	-4.02564
0.968925	-4.02908
0.972256	-4.03273
0.975586	-4.03686
0.978917	-4.04103
0.982248	-4.04603
0.985579	-4.05216
0.98891	-4.05791
0.992241	-4.06245
0.995571	-4.06642
0.998902	-4.07094
1.00223	-4.07606
1.00556	-4.08003
1.0089	-4.08348
1.01223	-4.08719
1.01556	-4.09119
1.01889	-4.09505
1.02222	-4.09797
1.02555	-4.10158
1.02888	-4.10586
1.03221	-4.11042
1.03554	-4.11512
1.03887	-4.11959
1.0422	-4.12378
1.04553	-4.1275
1.04886	-4.13105
1.0522	-4.1351
1.05553	-4.13895
1.05886	-4.1428
1.06219	-4.14738
1.06552	-4.15051
1.06885	-4.15328
1.07218	-4.15704
1.07551	-4.16085
1.07884	-4.16504
1.08217	-4.16914
1.0855	-4.17303
1.08883	-4.17808
1.09217	-4.18297
1.0955	-4.1875
1.09883	-4.19158
1.10216	-4.19577
1.10549	-4.20068
1.10882	-4.20491
1.11215	-4.20796
1.11548	-4.2117
1.11881	-4.21599
1.12214	-4.2197
1.12547	-4.22358
1.12881	-4.2282
1.13214	-4.23285
1.13547	-4.23796
1.1388	-4.24316
1.14213	-4.24774
1.14546	-4.25163
1.14879	-4.25675
1.15212	-4.26204
1.15545	-4.26584
1.15878	-4.27004
1.16211	-4.2747
1.16544	-4.27955
1.16877	-4.28433
1.1721	-4.28848
1.17544	-4.29208
1.17877	-4.2954
1.1821	-4.29946
1.18543	-4.30285
1.18876	-4.30632
1.19209	-4.31104
1.19542	-4.31652
1.19875	-4.32169
1.20208	-4.32651
1.20541	-4.33202
1.20874	-4.33744
1.21208	-4.3419
1.21541	-4.34594
1.21874	-4.34899
1.22207	-4.35184
1.2254	-4.35512
1.22873	-4.35861
1.23206	-4.36155
1.23539	-4.36427
1.23872	-4.36756
1.24205	-4.37055
1.24538	-4.37345
1.24872	-4.37626
1.25205	-4.37879
1.25538	-4.38177
1.25871	-4.38566
1.26204	-4.38943
1.26537	-4.39253
1.2687	-4.39686
1.27203	-4.40104
1.27536	-4.40437
1.27869	-4.40775
1.28202	-4.4109
1.28535	-4.41361
1.28869	-4.41634
1.29201	-4.41937
1.29535	-4.42237
1.29868	-4.42575
1.30201	-4.42957
1.30534	-4.43349
1.30867	-4.43698
1.312	-4.44063
1.31533	-4.44571
1.31866	-4.45072
1.32199	-4.45455
1.32532	-4.45744
1.32865	-4.45998
1.33198	-4.46336
1.33532	-4.46656
1.33865	-4.46918
1.34198	-4.47206
1.34531	-4.47449
1.34864	-4.47661
1.35197	-4.47875
1.3553	-4.48128
1.35863	-4.48422
1.36196	-4.48763
1.36529	-4.49131
1.36862	-4.49437
1.37196	-4.49622
1.37529	-4.49798
1.37862	-4.50082
1.38195	-4.50402
1.38528	-4.50694
1.38861	-4.50897
1.39194	-4.51112
1.39527	-4.51306
1.3986	-4.51389
1.40193	-4.51504
1.40526	-4.51681
1.40859	-4.51924
1.41193	-4.52247
1.41526	-4.52486
1.41859	-4.52711
1.42192	-4.52984
1.42525	-4.53159
1.42858	-4.53405
1.43191	-4.53776
1.43524	-4.54092
1.43857	-4.54315
1.4419	-4.54474
1.44523	-4.54584
1.44857	-4.5471
1.45189	-4.54961
1.45523	-4.55294
1.45856	-4.55519
1.46189	-4.55632
1.46522	-4.55754
1.46855	-4.55873
1.47188	-4.56062
1.47521	-4.56321
1.47854	-4.56569
1.48187	-4.56838
1.4852	-4.57117
1.48853	-4.57416
1.49186	-4.57735
1.4952	-4.57965
1.49853	-4.58231
1.50186	-4.58523
1.50519	-4.58737
1.50852	-4.58949
1.51185	-4.59182
1.51518	-4.59351
1.51851	-4.5942
1.52184	-4.59535
1.52517	-4.59707
1.5285	-4.59879
1.53184	-4.60028
1.53517	-4.60095
1.5385	-4.60232
1.54183	-4.60507
1.54516	-4.60725
1.54849	-4.60857
1.55182	-4.6107
1.55515	-4.61336
1.55848	-4.61519
1.56181	-4.61674
1.56514	-4.61814
1.56847	-4.61936
1.5718	-4.62045
1.57514	-4.62105
1.57847	-4.62204
1.5818	-4.62254
1.58513	-4.62295
1.58846	-4.6245
1.59179	-4.62691
1.59512	-4.62944
1.59845	-4.63135
1.60178	-4.63337
1.60511	-4.63526
1.60844	-4.63739
1.61177	-4.63915
1.61511	-4.64112
1.61844	-4.64381
1.62177	-4.64517
1.6251	-4.64607
1.62843	-4.64793
1.63176	-4.64978
1.63509	-4.65204
1.63842	-4.65435
1.64175	-4.65619
1.64508	-4.65802
1.64841	-4.65963
1.65175	-4.66143
1.65508	-4.66354
1.65841	-4.66615
1.66174	-4.66812
1.66507	-4.66999
1.6684	-4.67148
1.67173	-4.67212
1.67506	-4.67296
1.67839	-4.6736
1.68172	-4.6746
1.68505	-4.67656
1.68838	-4.6788
1.69172	-4.67996
1.69505	-4.68115
1.69838	-4.68223
1.70171	-4.68289
1.70504	-4.68342
1.70837	-4.68394
1.7117	-4.68507
1.71503	-4.68649
1.71836	-4.68765
1.72169	-4.68843
1.72502	-4.68911
1.72835	-4.68958
1.73168	-4.69041
1.73502	-4.6921
1.73835	-4.69332
1.74168	-4.69422
1.74501	-4.69539
1.74834	-4.69653
1.75167	-4.698
1.755	-4.69996
1.75833	-4.70179
1.76166	-4.70388
1.76499	-4.70551
1.76832	-4.70616
1.77165	-4.70753
1.77499	-4.70947
1.77832	-4.71065
1.78165	-4.71263
1.78498	-4.71521
1.78831	-4.71765
1.79164	-4.71988
1.79497	-4.72118
1.7983	-4.7218
1.80163	-4.72224
1.80496	-4.72249
1.80829	-4.72313
1.81163	-4.72504
1.81496	-4.72669
1.81829	-4.72707
1.82162	-4.72761
1.82495	-4.72834
1.82828	-4.72936
1.83161	-4.73041
1.83494	-4.73089
1.83827	-4.732
1.8416	-4.73269
1.84493	-4.73312
1.84826	-4.73464
1.8516	-4.73633
1.85493	-4.73675
1.85826	-4.73679
1.86159	-4.73782
1.86492	-4.73791
1.86825	-4.73737
1.87158	-4.73794
1.87491	-4.73891
1.87824	-4.74044
1.88157	-4.74312
1.8849	-4.74526
1.88823	-4.7469
1.89156	-4.74872
1.8949	-4.74988
1.89823	-4.75077
1.90156	-4.75203
1.90489	-4.75376
1.90822	-4.75488
1.91155	-4.75567
1.91488	-4.75733
1.91821	-4.75938
1.92154	-4.76059
1.92487	-4.76123
1.9282	-4.76159
1.93154	-4.76236
1.93487	-4.76363
1.9382	-4.76484
1.94153	-4.76695
1.94486	-4.76893
1.94819	-4.77098
1.95152	-4.77252
1.95485	-4.77379
1.95818	-4.77576
1.96151	-4.77756
1.96484	-4.77805
1.96817	-4.77932
1.97151	-4.78084
1.97484	-4.78212
1.97817	-4.78298
1.9815	-4.78389
1.98483	-4.7842
1.98816	-4.78507
1.99149	-4.78674
1.99482	-4.78829
1.99815	-4.78903
2.00148	-4.79028
2.00481	-4.79206
2.00814	-4.79385
2.01147	-4.79517
2.01481	-4.79556
2.01814	-4.79585
2.02147	-4.79652
2.0248	-4.79682
2.02813	-4.79738
2.03146	-4.79816
2.03479	-4.79981
2.03812	-4.80115
2.04145	-4.80143
2.04478	-4.80111
2.04811	-4.80243
2.05145	-4.80319
2.05478	-4.80354
2.05811	-4.80462
2.06144	-4.80623
2.06477	-4.80811
2.0681	-4.81009
2.07143	-4.81135
2.07476	-4.81207
2.07809	-4.8129
2.08142	-4.81362
2.08475	-4.81407
2.08808	-4.81391
2.09142	-4.81367
2.09475	-4.81494
2.09808	-4.81663
2.10141	-4.81823
2.10474	-4.81977
2.10807	-4.82097
2.1114	-4.82223
2.11473	-4.82341
2.11806	-4.82442
2.12139	-4.82466
2.12472	-4.82501
2.12805	-4.82626
2.13138	-4.82628
2.13472	-4.82698
2.13805	-4.82837
2.14138	-4.82893
2.14471	-4.82889
2.14804	-4.82895
2.15137	-4.82957
2.1547	-4.83029
2.15803	-4.8312
2.16136	-4.83149
2.16469	-4.83237
2.16802	-4.83359
2.17136	-4.83508
2.17469	-4.83772
2.17802	-4.83922
2.18135	-4.83983
2.18468	-4.84054
2.18801	-4.84121
2.19134	-4.8418
2.19467	-4.84291
2.198	-4.84383
2.20133	-4.84387
2.20466	-4.84495
2.20799	-4.84621
2.21132	-4.84725
2.21466	-4.84912
2.21799	-4.85039
2.22132	-4.85109
2.22465	-4.85158
2.22798	-4.85241
2.23131	-4.85303
2.23464	-4.85436
2.23797	-4.85643
2.2413	-4.85748
2.24463	-4.85885
2.24796	-4.86027
2.25129	-4.86132
2.25463	-4.86223
2.25796	-4.8625
2.26129	-4.86296
2.26462	-4.86365
2.26795	-4.86381
2.27128	-4.86455
2.27461	-4.86512
2.27794	-4.86491
2.28127	-4.86546
2.2846	-4.86667
2.28793	-4.86751
2.29127	-4.86897
2.2946	-4.87084
2.29793	-4.87232
2.30126	-4.87282
2.30459	-4.87359
2.30792	-4.87546
2.31125	-4.87684
2.31458	-4.87742
2.31791	-4.87728
2.32124	-4.87706
2.32457	-4.8782
2.3279	-4.87992
2.33123	-4.8806
2.33457	-4.88139
2.3379	-4.8817
2.34123	-4.88203
2.34456	-4.88343
2.34789	-4.88462
2.35122	-4.88549
2.35455	-4.88649
2.35788	-4.88809
2.36121	-4.88957
2.36454	-4.88993
2.36787	-4.89114
2.3712	-4.8924
2.37454	-4.89258
2.37787	-4.89223
2.3812	-4.89186
2.38453	-4.89243
2.38786	-4.89321
2.39119	-4.893
2.39452	-4.89356
2.39785	-4.89547
2.40118	-4.8973
2.40451	-4.89767
2.40784	-4.89768
2.41118	-4.89804
2.41451	-4.89891
2.41784	-4.89959
2.42117	-4.90041
2.4245	-4.90133
2.42783	-4.90103
2.43116	-4.90071
2.43449	-4.90148
2.43782	-4.90124
2.44115	-4.90089
2.44448	-4.90025
2.44781	-4.89964
2.45114	-4.89847
2.45448	-4.89847
2.45781	-4.89952
2.46114	-4.90016
2.46447	-4.89932
2.4678	-4.89845
2.47113	-4.89805
2.47446	-4.89866
2.47779	-4.89898
2.48112	-4.89806
2.48445	-4.89754
2.48778	-4.89807
2.49112	-4.89889
2.49445	-4.89891
2.49778	-4.89933
2.50111	-4.89928
2.50444	-4.89902
2.50777	-4.89766
2.5111	-4.89682
2.51443	-4.89705
2.51776	-4.89702
2.52109	-4.8979
2.52442	-4.89777
2.52775	-4.89788
2.53109	-4.89946
2.53442	-4.89984
2.53775	-4.89924
2.54108	-4.89826
2.54441	-4.89679
2.54774	-4.89709
2.55107	-4.89722
2.5544	-4.89725
2.55773	-4.89658
2.56106	-4.8963
2.56439	-4.89676
2.56772	-4.89668
2.57105	-4.89639
2.57439	-4.89647
2.57772	-4.89521
2.58105	-4.89355
2.58438	-4.89267
2.58771	-4.89251
2.59104	-4.8934
2.59437	-4.89394
2.5977	-4.89319
2.60103	-4.89354
2.60436	-4.89298
2.60769	-4.89386
2.61103	-4.89455
2.61436	-4.89443
2.61769	-4.89512
2.62102	-4.89637
2.62435	-4.89699
2.62768	-4.89804
2.63101	-4.89823
2.63434	-4.8985
2.63767	-4.8984
2.641	-4.89896
2.64433	-4.90016
2.64766	-4.89984
2.65099	-4.89972
2.65433	-4.89924
2.65766	-4.89861
2.66099	-4.89916
2.66432	-4.89967
2.66765	-4.90062
2.67098	-4.90117
2.67431	-4.90227
2.67764	-4.90344
2.68097	-4.90457
2.6843	-4.90476
2.68763	-4.90514
2.69096	-4.90496
2.6943	-4.90494
2.69763	-4.90464
2.70096	-4.90421
2.70429	-4.90356
2.70762	-4.9031
2.71095	-4.90278
2.71428	-4.90276
2.71761	-4.90337
2.72094	-4.90423
2.72427	-4.90476
2.7276	-4.90413
2.73094	-4.90467
2.73427	-4.90507
2.7376	-4.90604
2.74093	-4.90696
2.74426	-4.9082
2.74759	-4.90976
2.75092	-4.91019
2.75425	-4.91074
2.75758	-4.91066
2.76091	-4.91026
2.76424	-4.91029
2.76757	-4.9109
2.7709	-4.91063
2.77424	-4.91161
2.77757	-4.91234
2.7809	-4.91337
2.78423	-4.91495
2.78756	-4.91523
2.79089	-4.91657
2.79422	-4.91808
2.79755	-4.9193
2.80088	-4.91984
2.80421	-4.91992
2.80754	-4.92014
2.81087	-4.92044
2.81421	-4.921
2.81754	-4.9215
2.82087	-4.92144
2.8242	-4.92063
2.82753	-4.92024
2.83086	-4.92047
2.83419	-4.92113
2.83752	-4.92142
2.84085	-4.92165
2.84418	-4.92259
2.84751	-4.92339
2.85085	-4.92411
2.85418	-4.92568
2.85751	-4.92531
2.86084	-4.9254
2.86417	-4.92555
2.8675	-4.92469
2.87083	-4.92456
2.87416	-4.92494
2.87749	-4.92459
2.88082	-4.92541
2.88415	-4.92584
2.88748	-4.92608
2.89081	-4.92687
2.89415	-4.92806
2.89748	-4.9279
2.90081	-4.92813
2.90414	-4.92866
2.90747	-4.92929
2.9108	-4.92983
2.91413	-4.92976
2.91746	-4.93025
2.92079	-4.93064
2.92412	-4.93168
2.92745	-4.93252
2.93079	-4.93255
2.93412	-4.93212
2.93745	-4.93191
2.94078	-4.93177
2.94411	-4.93228
2.94744	-4.93282
2.95077	-4.9341
2.9541	-4.93505
2.95743	-4.93477
2.96076	-4.93536
2.96409	-4.93549
2.96742	-4.93599
2.97076	-4.936
2.97409	-4.93435
2.97742	-4.9331
2.98075	-4.9339
2.98408	-4.93445
2.98741	-4.93377
2.99074	-4.9334
2.99407	-4.9339
2.9974	-4.93384
3.00073	-4.93234
3.00406	-4.9316
3.00739	-4.93061
3.01072	-4.92915
3.01405	-4.92935
3.01739	-4.92973
3.02072	-4.92933
3.02405	-4.929
3.02738	-4.92857
3.03071	-4.92838
3.03404	-4.92859
3.03737	-4.92968
3.0407	-4.92957
3.04403	-4.92878
3.04736	-4.9283
3.0507	-4.92931
3.05403	-4.92966
3.05736	-4.93047
3.06069	-4.93159
3.06402	-4.93115
3.06735	-4.9312
3.07068	-4.93226
3.07401	-4.93386
3.07734	-4.93407
3.08067	-4.93485
3.084	-4.93569
3.08733	-4.93645
3.09066	-4.93745
3.094	-4.93784
3.09733	-4.93839
3.10066	-4.93813
3.10399	-4.93897
3.10732	-4.94007
3.11065	-4.94092
3.11398	-4.94193
3.11731	-4.94226
3.12064	-4.94222
3.12397	-4.9437
3.1273	-4.94498
3.13063	-4.94551
3.13396	-4.9456
3.1373	-4.94688
3.14063	-4.94777
3.14396	-4.94859
3.14729	-4.94989
3.15062	-4.9508
3.15395	-4.9514
3.15728	-4.9511
3.16061	-4.95159
3.16394	-4.95222
3.16727	-4.95349
3.17061	-4.95435
3.17394	-4.95574
3.17727	-4.95672
3.1806	-4.95689
3.18393	-4.95843
3.18726	-4.95938
3.19059	-4.96096
3.19392	-4.96185
3.19725	-4.96091
3.20058	-4.96168
3.20391	-4.96153
3.20724	-4.9614
3.21057	-4.96182
3.21391	-4.96252
3.21724	-4.96188
3.22057	-4.96172
3.2239	-4.96265
3.22723	-4.96354
3.23056	-4.96455
3.23389	-4.96507
3.23722	-4.96557
3.24055	-4.9661
3.24388	-4.96673
3.24721	-4.96624
3.25054	-4.96626
3.25387	-4.96654
3.25721	-4.96643
3.26054	-4.96748
3.26387	-4.96839
3.2672	-4.96917
3.27053	-4.96991
3.27386	-4.96948
3.27719	-4.97006
3.28052	-4.97187
3.28385	-4.97188
3.28718	-4.97264
3.29052	-4.97266
3.29385	-4.97291
3.29718	-4.97356
3.30051	-4.97595
3.30384	-4.97596
3.30717	-4.97576
3.3105	-4.97539
3.31383	-4.97599
3.31716	-4.97629
3.32049	-4.97609
3.32382	-4.97673
3.32715	-4.97673
3.33048	-4.97774
3.33382	-4.97837
3.33715	-4.97859
3.34048	-4.97859
3.34381	-4.97802
3.34714	-4.97833
3.35047	-4.97771
3.3538	-4.97718
3.35713	-4.97749
3.36046	-4.9767
3.36379	-4.97639
3.36712	-4.97735
3.37046	-4.97797
3.37378	-4.9777
3.37712	-4.97734
3.38045	-4.97719
3.38378	-4.97441
3.38711	-4.97466
3.39044	-4.97522
3.39377	-4.97531
3.3971	-4.97479
3.40043	-4.97475
3.40376	-4.97455
3.40709	-4.97514
3.41043	-4.97515
3.41376	-4.97529
3.41709	-4.97606
3.42042	-4.9763
3.42375	-4.9764
3.42708	-4.97732
3.43041	-4.97799
3.43374	-4.97891
3.43707	-4.98003
3.4404	-4.9812
3.44373	-4.98273
3.44706	-4.98419
3.45039	-4.98363
3.45372	-4.98461
3.45706	-4.98565
3.46039	-4.98701
3.46372	-4.988
3.46705	-4.99016
3.47038	-4.99078
3.47371	-4.99167
3.47704	-4.99192
3.48037	-4.99129
3.4837	-4.99192
3.48703	-4.99331
3.49037	-4.99289
3.4937	-4.99391
3.49703	-4.99346
3.50036	-4.9933
3.50369	-4.99364
3.50702	-4.99315
3.51035	-4.99272
3.51368	-4.99123
3.51701	-4.98987
3.52034	-4.98892
3.52367	-4.98878
3.527	-4.98789
3.53033	-4.98712
3.53367	-4.98617
3.537	-4.98482
3.54033	-4.98434
3.54366	-4.98396
3.54699	-4.98391
3.55032	-4.98406
3.55365	-4.98455
3.55698	-4.9844
3.56031	-4.98566
3.56364	-4.98604
3.56697	-4.98541
3.5703	-4.98613
3.57363	-4.98608
3.57697	-4.986
3.5803	-4.98672
3.58363	-4.98548
3.58696	-4.98445
3.59029	-4.98544
3.59362	-4.98544
3.59695	-4.98631
3.60028	-4.98763
3.60361	-4.9884
3.60694	-4.98783
3.61028	-4.98816
3.61361	-4.98775
3.61694	-4.98907
3.62027	-4.98904
3.6236	-4.9899
3.62693	-4.99003
3.63026	-4.98949
3.63359	-4.9883
3.63692	-4.98828
3.64025	-4.98703
3.64358	-4.98631
3.64691	-4.98697
3.65024	-4.98742
3.65358	-4.98627
3.65691	-4.98714
3.66024	-4.98728
3.66357	-4.98745
3.6669	-4.98837
3.67023	-4.98988
3.67356	-4.99064
3.67689	-4.99058
3.68022	-4.9911
3.68355	-4.99043
3.68688	-4.98986
3.69021	-4.9894
3.69354	-4.98954
3.69688	-4.99011
3.70021	-4.98972
3.70354	-4.99071
3.70687	-4.99011
3.7102	-4.9897
3.71353	-4.98965
3.71686	-4.99085
3.72019	-4.99191
3.72352	-4.99277
3.72685	-4.99311
3.73019	-4.9935
3.73352	-4.99313
3.73685	-4.99401
3.74018	-4.99297
3.74351	-4.99223
3.74684	-4.99219
3.75017	-4.9927
3.7535	-4.99301
3.75683	-4.99278
3.76016	-4.99311
3.76349	-4.99317
3.76682	-4.99322
3.77015	-4.99329
3.77348	-4.99341
3.77682	-4.99424
3.78015	-4.99417
3.78348	-4.9948
3.78681	-4.99506
3.79014	-4.99661
3.79347	-4.99865
3.7968	-4.99884
3.80013	-4.99896
3.80346	-4.99794
3.80679	-4.99864
3.81012	-4.9976
3.81345	-4.99773
3.81679	-4.99822
3.82012	-4.99925
3.82345	-5.00021
3.82678	-5.00162
3.83011	-5.00174
3.83344	-5.00188
3.83677	-5.00108
3.8401	-5.00134
3.84343	-5.002
3.84676	-5.00185
3.85009	-5.00244
3.85343	-5.0033
3.85676	-5.00394
3.86009	-5.00282
3.86342	-5.0032
3.86675	-5.00379
3.87008	-5.00452
3.87341	-5.0036
3.87674	-5.00188
3.88007	-5.00192
3.8834	-5.00269
3.88673	-5.00243
3.89006	-5.00252
3.89339	-5.00314
3.89673	-5.00323
3.90006	-5.00398
3.90339	-5.0031
3.90672	-5.00334
3.91005	-5.00268
3.91338	-5.00241
3.91671	-5.00203
3.92004	-5.0027
3.92337	-5.0036
3.9267	-5.0038
3.93003	-5.00519
3.93337	-5.00675
3.9367	-5.00707
3.94003	-5.00881
3.94336	-5.01019
3.94669	-5.00988
3.95002	-5.00886
3.95335	-5.00877
3.95668	-5.00986
3.96001	-5.01071
3.96334	-5.01142
3.96667	-5.01007
3.97	-5.0107
3.97334	-5.01159
3.97667	-5.01226
3.98	-5.01249
3.98333	-5.01321
3.98666	-5.01387
3.98999	-5.0141
3.99332	-5.01573
3.99665	-5.01719
3.99998	-5.01837
4.00331	-5.01903
4.00664	-5.01704
4.00997	-5.0169
4.0133	-5.01603
4.01664	-5.01525
4.01997	-5.01536
4.0233	-5.01417
4.02663	-5.01497
4.02996	-5.01679
4.03329	-5.01839
4.03662	-5.01809
4.03995	-5.01733
4.04328	-5.01673
4.04661	-5.01647
4.04994	-5.01801
4.05328	-5.01759
4.05661	-5.01682
4.05994	-5.01612
4.06327	-5.01684
4.0666	-5.01534
4.06993	-5.01452
4.07326	-5.01468
4.07659	-5.01435
4.07992	-5.01406
4.08325	-5.01376
4.08658	-5.01363
4.08991	-5.01497
4.09324	-5.01566
4.09658	-5.0154
4.09991	-5.01585
4.10324	-5.01552
4.10657	-5.15607
4.1099	-18.7403
4.11323	-18.7395
4.11656	-18.7394
4.11989	-18.7393
4.12322	-18.7392
4.12655	-18.7401
4.12988	-18.7407
4.13321	-18.7405
4.13655	-18.7413
4.13988	-18.7419
4.14321	-18.7433
4.14654	-18.7433
4.14987	-18.7449
4.1532	-18.7467
4.15653	-18.7476
4.15986	-18.7484
4.16319	-18.7484
4.16652	-18.7476
4.16985	-18.7465
4.17319	-18.7465
4.17652	-18.7468
4.17985	-18.748
4.18318	-18.7478
4.18651	-18.7496
4.18984	-18.7492
4.19317	-5.43927
4.1965	-5.02402
4.19983	-5.02409
4.20316	-5.02386
4.20649	-5.02556
4.20982	-5.0255
4.21316	-5.02634
4.21649	-5.02711
4.21982	-5.02731
4.22315	-5.02907
4.22648	-5.0284
4.22981	-5.0267
4.23314	-5.02673
4.23647	-5.02549
4.2398	-5.02416
4.24313	-5.02274
4.24646	-5.02315
4.24979	-5.02313
4.25312	-5.0252
4.25645	-5.02635
4.25979	-5.02566
4.26312	-5.02534
4.26645	-5.02479
4.26978	-5.02347
4.27311	-5.02429
4.27644	-5.02475
4.27977	-5.02431
4.2831	-5.02451
4.28643	-5.02466
4.28976	-5.02498
4.2931	-5.02434
4.29643	-5.02516
4.29976	-5.02486
4.30309	-5.02661
4.30642	-5.02559
4.30975	-5.0259
4.31308	-5.02685
4.31641	-5.02736
4.31974	-5.02785
4.32307	-5.02858
4.3264	-5.03032
4.32973	-5.03093
4.33307	-5.03261
4.3364	-5.03145
4.33973	-5.03065
4.34306	-5.03161
4.34639	-5.03173
4.34972	-5.03226
4.35305	-5.03317
4.35638	-5.03266
4.35971	-5.03299
4.36304	-5.0336
4.36637	-5.03324
4.3697	-5.03465
4.37303	-5.03449
4.37637	-5.03478
4.3797	-5.03411
4.38303	-5.03419
4.38636	-5.03243
4.38969	-5.03329
4.39302	-5.03312
4.39635	-5.03449
4.39968	-5.03361
4.40301	-5.03336
4.40634	-5.03394
4.40967	-5.03177
4.41301	-5.03135
4.41634	-5.03067
4.41967	-5.03026
4.423	-5.03068
4.42633	-5.03055
4.42966	-5.03021
4.43299	-5.03011
4.43632	-5.02971
4.43965	-5.02967
4.44298	-5.02877
4.44631	-5.02736
4.44964	-5.02714
4.45298	-5.02668
4.45631	-5.02662
4.45964	-5.02707
4.46297	-5.02708
4.4663	-5.02622
4.46963	-5.02563
4.47296	-5.02445
4.47629	-5.02417
4.47962	-5.02254
4.48295	-5.02348
4.48628	-5.02435
4.48961	-5.02352
4.49294	-5.02416
4.49627	-5.02482
4.49961	-5.02445
4.50294	-5.0256
4.50627	-5.02548
4.5096	-5.02459
4.51293	-5.02497
4.51626	-5.02506
4.51959	-5.02546
4.52292	-5.0259
4.52625	-5.02595
4.52958	-5.02782
4.53292	-5.02806
4.53625	-5.02866
4.53958	-5.02771
4.54291	-5.02759
4.54624	-5.0278
4.54957	-5.02904
4.5529	-5.02928
4.55623	-5.02931
4.55956	-5.02968
4.56289	-5.03144
4.56622	-5.03
4.56955	-5.0304
4.57289	-5.0314
4.57622	-5.03081
4.57955	-5.02892
4.58288	-5.02947
4.58621	-5.02921
4.58954	-5.02984
4.59287	-5.02965
4.5962	-5.02978
4.59953	-5.0303
4.60286	-5.03018
4.60619	-5.03039
4.60952	-5.03101
4.61285	-5.03206
4.61619	-5.03305
4.61952	-5.03217
4.62285	-5.03282
4.62618	-5.03385
4.62951	-5.03432
4.63284	-5.03407
4.63617	-5.03531
4.6395	-5.03649
4.64283	-5.03742
4.64616	-5.03653
4.64949	-5.03744
4.65282	-5.0363
4.65616	-5.03606
4.65949	-5.0372
4.66282	-5.03859
4.66615	-5.0392
4.66948	-5.0389
4.67281	-5.03874
4.67614	-5.0404
4.67947	-5.04083
4.6828	-5.0411
4.68613	-5.04073
4.68946	-5.04072
4.6928	-5.03999
4.69613	-5.03972
4.69946	-5.03834
4.70279	-5.03878
4.70612	-5.03983
4.70945	-5.04001
4.71278	-5.03968
4.71611	-5.04009
4.71944	-5.04017
4.72277	-5.04064
4.7261	-5.04077
4.72943	-5.04157
4.73276	-5.04156
4.73609	-5.04263
4.73943	-5.04296
4.74276	-5.04392
4.74609	-5.0438
4.74942	-5.04364
4.75275	-5.04413
4.75608	-5.04369
4.75941	-5.04288
4.76274	-5.04347
4.76607	-5.04394
4.7694	-5.04473
4.77273	-5.04522
4.77607	-5.0469
4.7794	-5.04721
4.78273	-5.04869
4.78606	-5.04877
4.78939	-5.04796
4.79272	-5.0473
4.79605	-5.04688
4.79938	-5.04654
4.80271	-5.04657
4.80604	-5.04672
4.80937	-5.04705
4.81271	-5.04663
4.81604	-5.048
4.81937	-5.04844
4.8227	-5.04818
4.82603	-5.04689
4.82936	-5.04653
4.83269	-5.04609
4.83602	-5.04591
4.83935	-5.04673
4.84268	-5.04633
4.84601	-5.0457
4.84934	-5.04523
4.85267	-5.04477
4.856	-5.04479
4.85934	-5.04399
4.86267	-5.04386
4.866	-5.04365
4.86933	-5.0432
4.87266	-5.04309
4.87599	-5.04311
4.87932	-5.04367
4.88265	-5.04376
4.88598	-5.04348
4.88931	-5.04162
4.89264	-5.04074
4.89598	-5.04054
4.89931	-5.03952
4.90264	-5.03889
4.90597	-5.03925
4.9093	-5.04035
4.91263	-5.04106
4.91596	-5.04191
4.91929	-5.0434
4.92262	-5.04276
4.92595	-5.04322
4.92928	-5.04352
4.93261	-5.04359
4.93595	-5.04385
4.93928	-5.04346
4.94261	-5.04455
4.94594	-5.04424
4.94927	-5.04455
4.9526	-5.04534
4.95593	-5.04582
4.95926	-5.04663
4.96259	-5.0465
4.96592	-5.04663
4.96925	-5.04685
4.97258	-5.04786
4.97591	-5.04818
4.97925	-5.04826
4.98258	-5.04882
4.98591	-5.0497
4.98924	-5.04979
4.99257	-5.04929
4.9959	-5.04928
4.99923	-5.04837
5.00256	-5.04834
5.00589	-5.04939
5.00922	-5.05033
5.01255	-5.05085
5.01588	-5.05063
5.01922	-5.05065
5.02255	-5.05051
5.02588	-5.0498
5.02921	-5.05017
5.03254	-5.04997
5.03587	-5.05071
5.0392	-5.05032
5.04253	-5.05037
5.04586	-5.05082
5.04919	-5.0506
5.05253	-5.05097
5.05586	-5.05151
5.05919	-5.05216
5.06252	-5.05235
5.06585	-5.05247
5.06918	-5.05146
5.07251	-5.0511
5.07584	-5.05133
5.07917	-5.05151
5.0825	-5.05271
5.08583	-5.05258
5.08916	-5.05262
5.09249	-5.0522
5.09582	-5.05197
5.09916	-5.05249
5.10249	-5.05243
5.10582	-5.05322
5.10915	-5.05275
5.11248	-5.0521
5.11581	-5.05182
5.11914	-5.05073
5.12247	-5.05008
5.1258	-5.04882
5.12913	-5.04769
5.13246	-5.04779
5.13579	-5.04693
5.13913	-5.04683
5.14246	-5.04687
5.14579	-5.04682
5.14912	-5.04625
5.15245	-5.04593
5.15578	-5.04632
5.15911	-5.04642
5.16244	-5.04618
5.16577	-5.0457
5.1691	-5.04523
5.17243	-5.04441
5.17577	-5.04499
5.1791	-5.04552
5.18243	-5.04563
5.18576	-5.04646
5.18909	-5.04656
5.19242	-5.04655
5.19575	-5.04721
5.19908	-5.04784
5.20241	-5.04786
5.20574	-5.04749
5.20907	-5.04794
5.2124	-5.04851
5.21573	-5.04933
5.21907	-5.05026
5.2224	-5.05021
5.22573	-5.04938
5.22906	-5.04991
5.23239	-5.05042
5.23572	-5.05083
5.23905	-5.04998
5.24238	-5.04959
5.24571	-5.04899
5.24904	-5.0483
5.25237	-5.0473
5.2557	-5.04748
5.25904	-5.04756
5.26237	-5.04667
5.2657	-5.04658
5.26903	-5.04614
5.27236	-5.04568
5.27569	-5.04596
5.27902	-5.04559
5.28235	-5.04505
5.28568	-5.04507
5.28901	-5.04653
5.29235	-5.04646
5.29568	-5.04652
5.29901	-5.04603
5.30234	-5.0459
5.30567	-5.04648
5.309	-5.04645
5.31233	-5.04633
5.31566	-5.04583
5.31899	-5.0455
5.32232	-5.04615
5.32565	-5.04696
5.32898	-5.04781
5.33231	-5.04858
5.33565	-5.04914
5.33898	-5.04851
5.34231	-5.04801
5.34564	-5.04778
5.34897	-5.04734
5.3523	-5.04731
5.35563	-5.04744
5.35896	-5.04775
5.36229	-5.04813
5.36562	-5.04896
5.36895	-5.04937
5.37228	-5.05034
5.37561	-5.05204
5.37895	-5.05239
5.38228	-5.05228
5.38561	-5.05308
5.38894	-5.05278
5.39227	-5.05375
5.3956	-5.05472
5.39893	-5.05463
5.40226	-5.05519
5.40559	-5.05484
5.40892	-5.05412
5.41225	-5.05363
5.41559	-5.05413
5.41892	-5.05486
5.42225	-5.05581
5.42558	-5.05622
5.42891	-5.05703
5.43224	-5.05799
5.43557	-5.0586
5.4389	-5.05887
5.44223	-5.05944
5.44556	-5.05907
5.44889	-5.05874
5.45222	-5.05915
5.45556	-5.05894
5.45889	-5.05797
5.46222	-5.05789
5.46555	-5.05846
5.46888	-5.0578
5.47221	-5.05739
5.47554	-5.05653
5.47887	-5.05592
5.4822	-5.05657
5.48553	-5.05643
5.48886	-5.05728
5.49219	-5.0574
5.49552	-5.0579
5.49886	-5.0573
5.50219	-5.05671
5.50552	-5.05661
5.50885	-5.05627
5.51218	-5.056
5.51551	-5.0559
5.51884	-5.05523
5.52217	-5.05503
5.5255	-5.05496
5.52883	-5.05517
5.53216	-5.05469
5.5355	-5.05386
5.53883	-5.05311
5.54216	-5.05265
5.54549	-5.05219
5.54882	-5.05131
5.55215	-5.05109
5.55548	-5.05139
5.55881	-5.05209
5.56214	-5.05135
5.56547	-5.05091
5.5688	-5.05067
5.57213	-5.05074
5.57547	-5.05223
5.5788	-5.05231
5.58213	-5.05293
5.58546	-5.05359
5.58879	-5.05277
5.59212	-5.05249
5.59545	-5.05296
5.59878	-5.05226
5.60211	-5.05217
5.60544	-5.05232
5.60877	-5.05223
5.6121	-5.05218
5.61543	-5.05206
5.61877	-5.05294
5.6221	-5.05333
5.62543	-5.05377
5.62876	-5.0533
5.63209	-5.05266
5.63542	-5.05218
5.63875	-5.05129
5.64208	-5.0504
5.64541	-5.05081
5.64874	-5.05094
5.65207	-5.05099
5.65541	-5.05042
5.65874	-5.0495
5.66207	-5.04957
5.6654	-5.04909
5.66873	-5.04865
5.67206	-5.04862
5.67539	-5.04833
5.67872	-5.0477
5.68205	-5.0482
5.68538	-5.04892
5.68871	-5.04874
5.69204	-5.04771
5.69538	-5.04729
5.69871	-5.04772
5.70204	-5.04839
5.70537	-5.04742
5.7087	-5.04783
5.71203	-5.04868
5.71536	-5.04894
5.71869	-5.04904
5.72202	-5.0495
5.72535	-5.04956
5.72868	-5.04913
5.73201	-5.04995
5.73534	-5.05101
5.73868	-5.05133
5.74201	-5.05165
5.74534	-5.05129
5.74867	-5.05028
5.752	-5.04968
5.75533	-5.05065
5.75866	-5.05088
5.76199	-5.0505
5.76532	-5.05018
5.76865	-5.04999
5.77198	-5.05026
5.77531	-5.05088
5.77865	-5.0505
5.78198	-5.04973
5.78531	-5.04824
5.78864	-5.0473
5.79197	-5.04645
5.7953	-5.04572
5.79863	-5.04534
5.80196	-5.04515
5.80529	-5.0442
5.80862	-5.04386
5.81195	-5.04354
5.81529	-5.04246
5.81862	-5.04205
5.82195	-5.04176
5.82528	-5.04033
5.82861	-5.03995
5.83194	-5.04016
5.83527	-5.03979
5.8386	-5.03931
5.84193	-5.03895
5.84526	-5.03916
5.84859	-5.03951
5.85192	-5.03885
5.85525	-5.03817
5.85859	-5.03754
5.86192	-5.03815
5.86525	-5.03865
5.86858	-5.03873
5.87191	-5.03986
5.87524	-5.03975
5.87857	-5.03955
5.8819	-5.03992
5.88523	-5.03976
5.88856	-5.04056
5.89189	-5.0403
5.89522	-5.03978
5.89856	-5.03961
5.90189	-5.03866
5.90522	-5.03857
5.90855	-5.03966
5.91188	-5.03996
5.91521	-5.03998
5.91854	-5.04047
5.92187	-5.04031
5.9252	-5.04007
5.92853	-5.04012
5.93186	-5.03953
5.9352	-5.03879
5.93853	-5.03793
5.94186	-5.03704
5.94519	-5.03599
5.94852	-5.03505
5.95185	-5.03472
5.95518	-5.03375
5.95851	-5.03345
5.96184	-5.03368
5.96517	-5.03395
5.9685	-5.03406
5.97183	-5.03346
5.97516	-5.0339
5.9785	-5.03456
5.98183	-5.03405
5.98516	-5.03325
5.98849	-5.03144
5.99182	-5.03013
5.99515	-5.03025
5.99848	-5.03072
6.00181	-5.03034
6.00514	-5.03003
6.00847	-5.0301
6.0118	-5.02944
6.01513	-5.02909
6.01847	-5.02982
6.0218	-5.03069
6.02513	-5.03176
6.02846	-5.0325
6.03179	-5.03293
6.03512	-5.0329
6.03845	-5.03367
6.04178	-5.03389
6.04511	-5.03335
6.04844	-5.03295
6.05177	-5.03301
6.05511	-5.03353
6.05844	-5.03354
6.06177	-5.03331
6.0651	-5.03343
6.06843	-5.03482
6.07176	-5.03722
6.07509	-5.0383
6.07842	-5.0378
6.08175	-5.0376
6.08508	-5.03835
6.08841	-5.0387
6.09174	-5.03971
6.09507	-5.0404
6.09841	-5.04118
6.10174	-5.0418
6.10507	-5.04235
6.1084	-5.04223
6.11173	-5.0415
6.11506	-5.04159
6.11839	-5.04204
6.12172	-5.04117
6.12505	-5.04044
6.12838	-5.04083
6.13171	-5.04122
6.13504	-5.04164
6.13838	-5.04109
6.14171	-5.04105
6.14504	-5.04098
6.14837	-5.04096
6.1517	-5.04027
6.15503	-5.03871
6.15836	-5.03826
6.16169	-5.03827
6.16502	-5.03832
6.16835	-5.0385
6.17168	-5.03822
6.17502	-5.03833
6.17835	-5.03825
6.18168	-5.03722
6.18501	-5.03654
6.18834	-5.03576
6.19167	-5.03601
6.195	-5.03673
6.19833	-5.03633
6.20166	-5.03664
6.20499	-5.03798
6.20832	-5.03845
6.21165	-5.03879
6.21499	-5.03908
6.21832	-5.03902
6.22165	-5.0394
6.22498	-5.04008
6.22831	-5.04052
6.23164	-5.04085
6.23497	-5.04113
6.2383	-5.04201
6.24163	-5.04287
6.24496	-5.04359
6.24829	-5.04351
6.25162	-5.04293
6.25495	-5.04291
6.25829	-5.04183
6.26162	-5.04145
6.26495	-5.04141
6.26828	-5.04078
6.27161	-5.04127
6.27494	-5.0418
6.27827	-5.04188
6.2816	-5.042
6.28493	-5.04185
6.28826	-5.04192
6.29159	-5.04237
6.29493	-5.04256
6.29826	-5.0425
6.30159	-5.04289
6.30492	-5.04382
6.30825	-5.04407
6.31158	-5.04391
6.31491	-5.04361
6.31824	-5.04352
6.32157	-5.0434
6.3249	-5.04275
6.32823	-5.0427
6.33156	-5.04304
6.3349	-5.04367
6.33823	-5.04396
6.34156	-5.0437
6.34489	-5.04411
6.34822	-5.04457
6.35155	-5.04524
6.35488	-5.04561
6.35821	-5.04548
6.36154	-5.04559
6.36487	-5.04617
6.3682	-5.04609
6.37153	-5.04561
6.37486	-5.0458
6.3782	-5.0457
6.38153	-5.04548
6.38486	-5.04532
6.38819	-5.04472
6.39152	-5.04383
6.39485	-5.04373
6.39818	-5.04446
6.40151	-5.04494
6.40484	-5.04513
6.40817	-5.04526
6.4115	-5.04519
6.41483	-5.04533
6.41817	-5.04542
6.4215	-5.04634
6.42483	-5.04737
6.42816	-5.04685
6.43149	-5.04631
6.43482	-5.04638
6.43815	-5.04581
6.44148	-5.04575
6.44481	-5.04618
6.44814	-5.04635
6.45147	-5.04623
6.45481	-5.04642
6.45814	-5.0463
6.46147	-5.04688
6.4648	-5.04766
6.46813	-5.04755
6.47146	-5.04734
6.47479	-5.04821
6.47812	-5.04855
6.48145	-5.04814
6.48478	-5.04813
6.48811	-5.04839
6.49144	-5.04864
6.49477	-5.04906
6.49811	-5.04948
6.50144	-5.04985
6.50477	-5.04935
6.5081	-5.04843
6.51143	-5.04922
6.51476	-5.04995
6.51809	-5.0494
6.52142	-5.04906
6.52475	-5.04875
6.52808	-5.04807
6.53141	-5.0473
6.53475	-5.04718
6.53808	-5.04639
6.54141	-5.04561
6.54474	-5.04634
6.54807	-5.04701
6.5514	-5.04731
6.55473	-5.04755
6.55806	-5.04776
6.56139	-5.04838
6.56472	-5.04892
6.56805	-5.04887
6.57138	-5.04828
6.57472	-5.04761
6.57805	-5.04692
6.58138	-5.04633
6.58471	-5.04574
6.58804	-5.0456
6.59137	-5.04611
6.5947	-5.04574
6.59803	-5.04558
6.60136	-5.04681
6.60469	-5.04812
6.60802	-5.04834
6.61135	-5.04883
6.61468	-5.05029
6.61801	-5.05119
6.62135	-5.05248
6.62468	-5.0532
6.62801	-5.05192
6.63134	-5.05045
6.63467	-5.04945
6.638	-5.04946
6.64133	-5.04964
6.64466	-5.04915
6.64799	-5.04912
[truncated: 43,731 more rows]

## Sheet: Fig3
Panel	Antibody used
a	complement factor Bb monoclonal antibody (10-09; Invitrogen) labelled with AF594 (ab269822; Abcam)
b	complement C4 polyclonal antibody (ab47788; Abcam), labelled with AF594 (ab269822; Abcam)
c	complement C4 polyclonal antibody (ab47788; Abcam), labelled with AF594 (ab269822; Abcam)
d	complement C3 polyclonal, fluorescein isothiocyanate (FITC) labelled, antibody (PA1-28933; Invitrogen)
e	complement C5 polyclonal antibody (PA596933; Invitrogen), labelled with AF594 (ab269822; Abcam)
f	complement C5 polyclonal antibody (PA596933; Invitrogen), labelled with AF594 (ab269822; Abcam)

## Sheet: Fig4
Panel A (left)
	0 mM ISG65				25 nM ISG65				150 nM ISG65				625 nM ISG65				1.25 µM ISG65				2 µM ISG65				2.5 µM ISG65				7.5 µM ISG65
serum dilution
2	-	100	100	100	-	100	100	100	-	100	97.0499	100	-	100	100	100		100	100	100	-	72.5743	56.1171	96.5689	-	48.7738	36.6594	59.4356	-	35.2215	38.4816	56.5496
3	-	100	96.8221	100	-	100	99.0347	100	-	100	100	100	-	100	100	100	84.5178	80.467		98.3486	-	20.8433	26.7679	49.6713	8.54636	29.2867	27.1258	-	7.27161	22.4035	29.1757	-
4.5	-	100	92.0716	100	-	100	93.5032	100	-	100	100	100	-	100	87.0282	100	-	36.4452	20.4881	52.3168	-	13.6542	17.0065	33.1249	5.38003	17.0805	18.6659	-	5.38003	17.6618	18.6659	-
6.8	-	99.4646	89.8265	100	84.6412	95.5183	97.9284	-	83.0169	96.1301	89.1757	100	46.419	37.1488	-	42.5044	6.40806	14.6943	18.1453	-	3.44733	7.71937	14.2733	21.7733	4.10527	13.8683	15.5098	-	2.21369	11.8493	15.6399	-
10.1	69.8992	54.2191	-	73.7213	69.3236	60.3681	-	63.9089	47.4265	30.2045	21.0412	-	-	9.92199	13.6226	13.0191	3.03612	10.7786	14.0456	22.9277	2.15201	8.51476	9.81562	15.5684	1.96697	14.0213	12.5163	-	0.918374	12.247	12.5163	10.7103
15.2	31.3481	14.6026	-	28.2668	28.3051	11.9717	-	18.262	8.54636	7.26049	7.86334	24.4188	1.7408	7.56641	12.1909	11.4318	4.31088	8.27003	11.2473	16.2899	0.959496	7.597	9.4577	10.5179	1.59688	11.1763	9.97831	-	0	8.91246	12.321	-
Panel A (right)
	0 mM ISG75			25 nM ISG75			1.25 µM ISG75			7.5 µM ISG75
serum dilution
2	100	100	100	89.4935	100	100	91.7141	100	100	91.2412	100	100
3	100	96.8221	100	89.5963	100	100	86.9646	96.436	100	100	100	100
4.5	100	92.0716	100	84.4562	100	100	84.6618	100	100	82.4618	100	100
6.8	99.4646	89.8265	100	84.4356	100	100	83.202	100	100	78.5142	95.7018	97.2777
10.1	69.8992	54.2191	73.7213	72.7983	77.1937	59.6638	67.6376	59.4198	58.8178	58.8171	48.4984	54.8156
15.2	31.3481	14.6026	28.2668	31.2042	7.32167	13.6551	29.7238	12.5835	13.6876	17.9015	8.91246	11.9957
Panel B
	NHS				24 µM ISG75				24 µM ISG65				Reference (Low activity)
serum dilution
4	94.0229	89.5708	84.6269	78.1273	89.128	91.4894	90.9236	95.142	88.5869	92.8791	92.8422	94.0475	62.9445	63.1987	60.7482	61.6649
8	89.4847	89.1403	85.951	85.8517	96.2981	84.2086	85.5245	89.8167	91.7353	89.7553	89.6323	90.8498	34.2502	35.264	32.5113	33.607
16	72.1682	69.4625	73.6361	59.9969	67.999	70.0775	65.2318	80.1377	77.7764	77.1615	74.628	78.3053	7.35514	8.3752	8.21096	8.35143
32	43.205	40.6223	35.9408	28.6025	41.2126	36.5023	41.4955	45.8984	31.7919	28.0654	29.5536	35.297	0.997207	1.14578	1.25767	1.44109
64	12.8643	14.7583	13.1536	8.47482	17.2058	16.1235	16.9967	20.8092	6.2231	6.83803	5.48518	7.9326	0.042994	0.067443	0.070187	0.08765
128	2.76719	2.34904	3.60842	1.6442	3.93555	4.04624	4.31681	5.10392	1.59882	2.07847	1.16837	1.72181	-0.00447	0.012789	-0.00016	0.002189
Panel C
	NHS (reconstituted)			ISG65			ISG75			neg. control (- C3)			neg. control (- C5)
serum dilution
2	63.5213	65.1028	100	67.7122	71.7449	73.4317	84.9763	78.835	72.272	15.2346	14.5756	11.9926	-5.40327	4.05904	7.16922
3	80.0738	88.8245	94.834	65.2873	67.475	66.5261	89.7997	88.3764	86.9004	14.2066	13.4159	8.24987	5.71956	6.61571	8.64523
4.5	85.6089	85.8461	82.894	46.5735	50.6589	41.7501	91.4866	87.6647	98.4976	10.6484	13.2578	9.64681	2.24038	3.87454	5.95677
6.8	67.844	88.9562	83.4476	40.4586	41.8556	48.1286	76.3574	81.6289	77.6489	7.38007	6.85293	2.31945	6.7475	1.0543	2.92567
10.1	74.486	73.748		38.5345	33.7375	46.31	66.8687	64.8129	67.7122	8.80337	8.5398	4.84976	2.05588	4.87612	4.48076
15.2	46.31	31.787	29.7311	21.3759	18.6347	24.6969	30.0211	18.4238	34.7127	6.35213	5.13969	5.08698	0	0	0.131787

## Sheet: Fig5
	C3(H2O)							C3b							C3d								C3								C3c
time [s]	2,34 nM	4,69 nM	9,375 nM	18,75 nM	37,5 nM	75 nM	150 nM	4,375 nM	8,75 nM	17,5 nM	35 nM	70 nM	140 nM	280 nM	0,78 nM	1,6 nM	3,13 nM	6,25 nM	12,5 nM	50 nM		time [s]	8,75 nM	17,5 nM	35 nM	70 nM	140 nM	280 nM		time [s]	280 nM
-50.06	0.135578	0.116752	0.0824321	0.143635	0.0870173	0.078457	0.0820088	0.204773	0.162092	0.254704	0.187027	0.224556	0.129765	0.196709	0.192024	0.28934	0.316076	0.250251	0.263487	0.318765		-59.96	0.157669	0.00939237	-0.0541684	0.0445574	0.0296441	-0.0200836		-50	0
-49.96	0.135001	0.127878	0.0761911	0.154183	0.0897555	0.0665467	0.0699104	0.200675	0.165023	0.257633	0.185859	0.222998	0.13387	0.194172	0.192809	0.284275	0.319605	0.243233	0.269346	0.327372		-59.86	0.159098	0.00843053	-0.0421064	0.0616149	0.058584	0.00507143		-49.9	-0.0039
-49.86	0.135586	0.1232	0.0808753	0.160435	0.0852621	0.0538521	0.0693205	0.201943	0.164634	0.247483	0.181659	0.227585	0.124102	0.186356	0.195942	0.295212	0.33523	0.246357	0.277941	0.350027		-59.7599	0.168347	0.0179085	-0.030029	0.0978069	0.0803922	0.0345739		-49.8	-0.0039
-49.76	0.13715	0.131788	0.0804864	0.16776	0.0814561	0.0445741	0.0605317	0.203112	0.171858	0.251774	0.183605	0.225239	0.128399	0.180497	0.176411	0.285446	0.338354	0.226044	0.290831	0.346121		-59.66	0.168211	0.0298102	-0.0268457	0.119948	0.0953532	0.0517384		-49.7	-0.0097
-49.66	0.132656	0.135894	0.0912285	0.166393	0.0726655	0.0357851	0.0634613	0.201355	0.161504	0.237516	0.176776	0.22114	0.116482	0.180502	0.175629	0.285446	0.34812	0.228779	0.281065	0.35198		-59.56	0.177921	0.0646164	0.00730963	0.133431	0.119062	0.0816984		-49.6	-0.0039
-49.56	0.130123	0.138626	0.0859639	0.168839	0.0692518	0.0235823	0.044525	0.201357	0.166	0.232242	0.170914	0.222704	0.109455	0.17366	0.156879	0.263962	0.333666	0.219013	0.290831	0.317995		-59.46	0.197796	0.0987417	0.0308834	0.15604	0.122774	0.096219		-49.5	0
-49.46	0.135584	0.131988	0.10236	0.172641	0.0632873	0.0146883	0.0527172	0.207994	0.159163	0.226383	0.177943	0.220943	0.109844	0.178541	0.162729	0.271774	0.334448	0.220966	0.286924	0.310965		-59.36	0.212196	0.116554	0.0313844	0.163932	0.123685	0.109499		-49.4	-0.0039
-49.36	0.143398	0.149368	0.108807	0.179283	0.0712967	0.0174255	0.0589676	0.210241	0.165996	0.236147	0.179992	0.223579	0.114724	0.177565	0.154926	0.271774	0.324682	0.21706	0.283018	0.316824		-59.2599	0.225293	0.118794	0.0196888	0.16987	0.128349	0.13291		-49.3	0
-49.26	0.141445	0.152882	0.105289	0.179673	0.0728615	0.00961205	0.0556485	0.211899	0.169318	0.237125	0.188297	0.226412	0.106523	0.188308	0.152967	0.271768	0.311004	0.207294	0.277159	0.32659		-59.16	0.233107	0.121684	0.0107323	0.172733	0.14077	0.155358		-49.2	-0.0039
-49.16	0.146328	0.160108	0.114277	0.182505	0.0682706	-0.00083635	0.0503767	0.219912	0.180257	0.234783	0.185564	0.228952	0.11121	0.188312	0.166645	0.274899	0.31687	0.211201	0.266611	0.332449		-59.06	0.235297	0.122365	0.0200037	0.181952	0.15934	0.17497		-49.1	-0.0137
-49.06	0.152577	0.166168	0.117009	0.184849	0.0735436	-0.00767115	0.051743	0.211414	0.171858	0.239468	0.188198	0.225341	0.115704	0.183426	0.172495	0.271765	0.318813	0.201426	0.267393	0.338299		-58.96	0.238367	0.12153	0.0256792	0.201822	0.197436	0.193667		-49	-0.0137
-48.96	0.16293	0.163041	0.128338	0.190025	0.0748137	-0.0157776	0.0492021	0.206533	0.169905	0.240055	0.187614	0.221824	0.114727	0.17855	0.175235	0.271774	0.31687	0.183075	0.279112	0.332449		-58.86	0.239098	0.1427	0.0489345	0.228722	0.242046	0.213797		-48.9	-0.0195
-48.86	0.172306	0.163628	0.131268	0.194127	0.0716895	-0.0218315	0.0454942	0.209267	0.167368	0.239477	0.192301	0.216354	0.111798	0.181471	0.170551	0.220993	0.277025	0.15456	0.281065	0.318777		-58.7599	0.246153	0.16598	0.0724741	0.260389	0.264233	0.216062		-48.8	-0.0137
-48.76	0.169768	0.168506	0.130882	0.194522	0.0718865	-0.0366743	0.0249889	0.213365	0.167952	0.235758	0.191715	0.220065	0.111208	0.178543	0.166641	0.207318	0.244601	0.150654	0.255674	0.316824		-58.66	0.254644	0.187987	0.0870603	0.286978	0.270067	0.201454		-48.7	-0.0215
-48.66	0.180897	0.166168	0.13654	0.202915	0.063877	-0.0472219	0.0302583	0.20917	0.16268	0.232242	0.188494	0.215281	0.106525	0.175618	0.170551	0.181149	0.228979	0.135029	0.255674	0.305105		-58.56	0.274147	0.208402	0.0925014	0.29086	0.267047	0.191399		-48.6	-0.0156
-48.56	0.182458	0.176323	0.140054	0.209556	0.060164	-0.0567944	0.0253725	0.210438	0.162092	0.227359	0.188587	0.212644	0.110821	0.180496	0.154144	0.154587	0.1989	0.121357	0.251768	0.297293		-58.46	0.298908	0.219419	0.0914108	0.282289	0.250384	0.175513		-48.5	-0.0254
-48.46	0.178556	0.172802	0.146305	0.214827	0.061142	-0.070465	0.012094	0.216781	0.168928	0.234196	0.190638	0.219378	0.117657	0.179905	0.15297	0.140915	0.184057	0.0979195	0.236143	0.287527		-58.36	0.3079	0.216949	0.0739644	0.26836	0.218746	0.141537		-48.4	-0.0351
-48.36	0.189884	0.177688	0.14748	0.218639	0.0555765	-0.0721245	0.014244	0.215027	0.17322	0.240443	0.191812	0.219774	0.120972	0.174637	0.13266	0.110836	0.146166	0.0717468	0.232237	0.265261		-58.2599	0.308862	0.198301	0.0433423	0.258653	0.189998	0.121509		-48.3	-0.0312
-48.26	0.197885	0.185699	0.152162	0.222545	0.055964	-0.0838447	0.0107245	0.219714	0.166977	0.242008	0.199039	0.226802	0.106914	0.189871	0.140082	0.103804	0.109055	0.0639343	0.198252	0.269949		-58.16	0.304409	0.176218	0.0204714	0.229712	0.169939	0.103798		-48.2	-0.0351
-48.16	0.195156	0.191945	0.156658	0.221174	0.056746	-0.0885327	0.0048675	0.225381	0.177326	0.247476	0.196696	0.226611	0.118243	0.188317	0.13266	0.0842743	0.0688229	0.0393257	0.18458	0.26409		-58.06	0.295088	0.150152	-0.00624502	0.209583	0.143405	0.0941903		-48.1	-0.0305
-48.06	0.196331	0.19136	0.157834	0.225281	0.0475695	-0.100639	-0.0121225	0.225088	0.173811	0.239078	0.193081	0.223775	0.109844	0.186356	0.115864	0.0745087	0.0153065	0.0237007	0.169737	0.250418		-57.96	0.276362	0.137417	-0.0273098	0.198021	0.113746	0.0755947		-48	-0.0332
-47.96	0.18344	0.188624	0.154507	0.229574	0.0469815	-0.114899	-0.024427	0.233189	0.171858	0.240055	0.189467	0.230514	0.110821	0.185766	0.128355	0.0811501	-0.0104733	0.0303421	0.148252	0.247293		-57.86	0.250919	0.136241	-0.0243222	0.189376	0.103634	0.0811122		-47.9	-0.0332
-47.86	0.191051	0.176323	0.157635	0.228111	0.040634	-0.122223	-0.0269695	0.233484	0.175176	0.237125	0.189371	0.23491	0.1157	0.178543	0.115864	0.0776329	-0.0471935	0.0237007	0.16466	0.252371		-57.7599	0.246471	0.144474	-0.0125775	0.194814	0.111258	0.094993		-47.8	-0.043
-47.76	0.194181	0.185109	0.162519	0.227037	0.041124	-0.14029	-0.033217	0.23778	0.174788	0.238491	0.182339	0.237446	0.11121	0.177566	0.106098	0.0666962	-0.0835209	-0.00169	0.167784	0.242605		-57.66	0.241964	0.158432	-0.00213113	0.203074	0.124547	0.0991617		-47.7	-0.0527
-47.66	0.190861	0.180618	0.172871	0.227917	0.0408285	-0.150349	-0.023842	0.23368	0.17674	0.228336	0.180581	0.229439	0.104961	0.178155	0.100239	0.0569305	-0.12649	-0.0122375	0.152159	0.22698		-57.56	0.24053	0.155564	0.00541742	0.209061	0.130403	0.11257		-47.6	-0.0527
-47.56	0.190274	0.190582	0.170132	0.232212	0.0378995	-0.165386	-0.036148	0.228308	0.171466	0.225992	0.180678	0.23442	0.106524	0.185379	0.100239	0.0315399	-0.172194	-0.0329399	0.148252	0.22698		-57.46	0.234543	0.163246	0.010494	0.211928	0.131836	0.120645		-47.5	-0.0586
-47.46	0.19418	0.190381	0.179119	0.236899	0.0386795	-0.177889	-0.035759	0.225282	0.179083	0.234196	0.175312	0.23296	0.110233	0.17601	0.0865669	0.0159149	-0.202662	-0.0524712	0.138487	0.213308		-57.36	0.225165	0.166244	0.0235181	0.212185	0.135093	0.123771		-47.4	-0.0527
-47.36	0.200039	0.197807	0.1758	0.246372	0.0399515	-0.1815	-0.0404435	0.225772	0.175769	0.226392	0.18166	0.230514	0.105548	0.184402	0.0904732	-0.00166	-0.222975	-0.0485649	0.122862	0.207449		-57.2599	0.230064	0.180463	0.0346125	0.218254	0.138579	0.127262		-47.3	-0.0605
-47.26	0.196519	0.186674	0.182046	0.245495	0.0345795	-0.189802	-0.0439625	0.231432	0.177718	0.229702	0.184193	0.235394	0.11414	0.189285	0.0846114	-0.0200257	-0.259305	-0.0485649	0.128721	0.20159		-57.16	0.23053	0.186112	0.0389617	0.217815	0.135224	0.135748		-47.2	-0.0547
-47.16	0.200626	0.180615	0.181072	0.248324	0.0315495	-0.202009	-0.0492325	0.227041	0.1826	0.238102	0.184685	0.239013	0.121952	0.18441	0.0904732	-0.0309601	-0.287428	-0.0583305	0.115049	0.20159		-57.06	0.235348	0.179187	0.0302104	0.211692	0.126448	0.126453		-47.1	-0.0508
-47.06	0.201997	0.188042	0.184396	0.24745	0.031653	-0.207376	-0.0586045	0.227724	0.179083	0.234196	0.183609	0.241257	0.114727	0.188308	0.0904672	-0.030966	-0.323761	-0.0583365	0.120909	0.201584		-56.96	0.234646	0.171842	0.0269025	0.206823	0.130298	0.135646		-47	-0.0508
-46.96	0.210192	0.188043	0.198651	0.253991	0.026472	-0.216463	-0.046503	0.222256	0.187485	0.238689	0.189276	0.243018	0.12215	0.181478	0.0846078	-0.0368195	-0.35774	-0.0700493	0.115049	0.211355		-56.86	0.226909	0.161633	0.0222946	0.203904	0.118792	0.130384		-46.9	-0.0547
-46.86	0.218982	0.206596	0.202557	0.257798	0.0308685	-0.217926	-0.0400545	0.221866	0.185142	0.240451	0.188297	0.238129	0.112383	0.17659	0.0963326	-0.0251007	-0.397974	-0.0688782	0.120127	0.212526		-56.7599	0.209985	0.155827	0.0144031	0.184375	0.117726	0.131403		-46.8	-0.0547
-46.76	0.211367	0.212842	0.211343	0.266979	0.0238375	-0.220076	-0.048258	0.221666	0.191389	0.242008	0.194546	0.244381	0.113751	0.181473	0.104137	-0.0270622	-0.419467	-0.0778618	0.115049	0.228933		-56.66	0.186859	0.156088	0.0144049	0.173752	0.12991	0.138378		-46.7	-0.0605
-46.66	0.214687	0.210499	0.212711	0.276644	0.0227605	-0.237165	-0.0517735	0.225868	0.194319	0.251774	0.184099	0.241747	0.116482	0.180499	0.113911	-0.0211945	-0.443678	-0.0895805	0.118956	0.244558		-56.56	0.185736	0.14947	0.0188545	0.169373	0.134856	0.146321		-46.6	-0.0644
-46.56	0.210781	0.209526	0.215839	0.270396	0.021396	-0.245953	-0.057633	0.223327	0.194319	0.252362	0.184097	0.247606	0.117268	0.185379	0.111954	-0.0348699	-0.481962	-0.122787	0.118956	0.240649		-56.46	0.177954	0.141192	0.017086	0.167317	0.141057	0.152782		-46.5	-0.0644
-46.46	0.214102	0.209134	0.216228	0.271273	0.014073	-0.258159	-0.0654435	0.225572	0.192756	0.254116	0.187709	0.256487	0.134259	0.18733	0.117817	-0.0583038	-0.493677	-0.144268	0.111143	0.228933		-56.36	0.179776	0.148795	0.0227371	0.173438	0.163037	0.167467		-46.4	-0.0742
-46.36	0.221134	0.208549	0.218769	0.268933	0.0072365	-0.268902	-0.0677875	0.227236	0.195293	0.258998	0.182534	0.256395	0.129373	0.186354	0.121723	-0.0786171	-0.480005	-0.136456	0.10919	0.252371		-56.2599	0.183681	0.152857	0.023543	0.178904	0.161394	0.17911		-46.3	-0.0742
-46.26	0.212734	0.207568	0.219936	0.268834	0.003232	-0.280133	-0.078728	0.224888	0.192951	0.258219	0.176673	0.250922	0.122537	0.193191	0.127579	-0.105182	-0.487821	-0.114971	0.132627	0.259012		-56.16	0.182899	0.159577	0.0244043	0.19388	0.183817	0.202569		-46.2	-0.084
-46.16	0.214688	0.20503	0.221111	0.269614	-0.002824	-0.288728	-0.0797045	0.224794	0.20252	0.267398	0.18166	0.251026	0.130741	0.191246	0.131489	-0.105179	-0.4886	-0.103252	0.142393	0.271902		-56.06	0.186102	0.168428	0.0352091	0.196432	0.195326	0.212391		-46.1	-0.0898
-46.06	0.216055	0.203667	0.221113	0.275864	-0.0034095	-0.301422	-0.0849745	0.217081	0.194906	0.255291	0.179214	0.250536	0.121174	0.180497	0.123675	-0.114946	-0.493678	-0.0876286	0.152159	0.27776		-55.96	0.187722	0.175645	0.0521894	0.20599	0.208398	0.227287		-46	-0.084
-45.96	0.223865	0.202687	0.233219	0.27645	-0.002825	-0.312166	-0.0810705	0.216298	0.189436	0.25353	0.166715	0.253072	0.108868	0.178936	0.12758	-0.111038	-0.475317	-0.0680962	0.158018	0.281668		-55.86	0.194774	0.187362	0.0615637	0.210704	0.224781	0.238717		-45.9	-0.0937
-45.86	0.224652	0.213821	0.235958	0.281822	-0.004288	-0.317924	-0.086731	0.21122	0.188853	0.250801	0.16691	0.250923	0.112774	0.180105	0.121723	-0.0973663	-0.442896	-0.0641899	0.17169	0.287527		-55.7599	0.196806	0.195486	0.0659113	0.216767	0.237039	0.240435		-45.8	-0.0937
-45.76	0.226407	0.212651	0.23615	0.281923	-0.0061405	-0.322518	-0.095717	0.213755	0.190022	0.254312	0.161441	0.252292	0.112772	0.180107	0.136168	-0.0692494	-0.372981	-0.0399704	0.175596	0.286356		-55.66	0.198081	0.198013	0.0658363	0.221691	0.242516	0.239917		-45.7	-0.1055
-45.66	0.223476	0.214798	0.244549	0.290612	-0.0052645	-0.328277	-0.095329	0.203408	0.189047	0.252362	0.152263	0.251514	0.111797	0.177962	0.137348	-0.0348663	-0.281958	-0.0387993	0.184973	0.283621		-55.56	0.200711	0.196503	0.0615905	0.215598	0.241033	0.238301		-45.6	-0.1055
-45.56	0.2307	0.223198	0.243571	0.294417	-0.00673	-0.331697	-0.0976725	0.204092	0.186506	0.241421	0.157436	0.251607	0.111797	0.174637	0.149066	-0.027055	-0.199928	-0.046613	0.20294	0.267995		-55.46	0.198395	0.200644	0.0676846	0.208202	0.230665	0.234967		-45.5	-0.1113
-45.46	0.233243	0.220654	0.243572	0.295786	-0.017666	-0.337749	-0.0882935	0.199501	0.182403	0.250797	0.151873	0.246631	0.115704	0.16683	0.162742	-0.0329132	-0.13938	-0.0477829	0.204893	0.254324		-55.36	0.200761	0.203116	0.0722412	0.204713	0.225042	0.233902		-45.4	-0.1055
-45.36	0.233829	0.223785	0.239277	0.292076	-0.0213775	-0.349663	-0.101967	0.198039	0.178307	0.242993	0.138104	0.244576	0.109453	0.164871	0.172504	-0.0165062	-0.0612545	-0.0329399	0.187315	0.238699		-55.2599	0.207432	0.201115	0.0720626	0.19719	0.223873	0.234944		-45.3	-0.1152
-45.26	0.228356	0.222219	0.243958	0.295787	-0.0293855	-0.35533	-0.108416	0.195493	0.176741	0.244938	0.141029	0.245162	0.11121	0.177565	0.18227	-0.00557	0.00125	-0.019268	0.183409	0.215261		-55.16	0.203967	0.19679	0.0668259	0.196587	0.237047	0.240567		-45.2	-0.1211
-45.16	0.226406	0.229053	0.250408	0.290121	-0.031145	-0.366854	-0.110954	0.192566	0.176349	0.2465	0.144547	0.24321	0.120584	0.180499	0.214302	0.0206032	0.0645275	0.00769	0.173643	0.234404		-55.06	0.209304	0.192334	0.0675786	0.200754	0.241028	0.244029		-45.1	-0.1152
-45.06	0.223478	0.221634	0.246504	0.288853	-0.0406145	-0.376323	-0.113684	0.201648	0.172834	0.25275	0.143277	0.254047	0.121563	0.182449	0.242796	0.0608158	0.119583	0.0627422	0.199816	0.254303		-54.96	0.20256	0.188664	0.069768	0.199997	0.239129	0.245642		-45	-0.125
-44.96	0.223867	0.21597	0.246502	0.287485	-0.049991	-0.384136	-0.118177	0.204577	0.180451	0.257045	0.14523	0.259518	0.122539	0.187333	0.246718	0.0745087	0.155542	0.0803413	0.224424	0.25823		-54.86	0.19433	0.182441	0.0641956	0.201405	0.234914	0.239085		-44.9	-0.1347
-44.86	0.226406	0.213432	0.243572	0.281723	-0.0545805	-0.397126	-0.116226	0.199989	0.180646	0.256072	0.14982	0.259225	0.123514	0.190262	0.266254	0.110447	0.209448	0.139717	0.233019	0.283621		-54.7599	0.185765	0.180593	0.0697689	0.200913	0.237438	0.238877		-44.8	-0.1301
-44.76	0.225431	0.218312	0.242986	0.287195	-0.0565325	-0.406891	-0.123259	0.200279	0.180257	0.253337	0.148353	0.250534	0.119609	0.186745	0.279916	0.133092	0.234828	0.164326	0.247862	0.28948		-54.66	0.187797	0.187076	0.0685715	0.202553	0.243688	0.248118		-44.7	-0.1328
-44.66	0.233829	0.213821	0.253338	0.294224	-0.054775	-0.413921	-0.120522	0.198523	0.169905	0.242008	0.136246	0.246628	0.110821	0.181085	0.274067	0.164352	0.262964	0.170185	0.249815	0.287527		-54.56	0.200501	0.19218	0.0781006	0.211223	0.243659	0.247962		-44.6	-0.1328
-44.56	0.236563	0.218315	0.241232	0.294129	-0.058387	-0.420463	-0.126379	0.199499	0.17049	0.242593	0.139174	0.247994	0.113748	0.185379	0.264299	0.167085	0.285617	0.174089	0.261534	0.275806		-54.46	0.203915	0.19382	0.0801318	0.21151	0.250562	0.24575		-44.5	-0.1426
-44.46	0.242031	0.217924	0.244549	0.298617	-0.0613225	-0.432966	-0.126969	0.190904	0.176153	0.24435	0.145228	0.25268	0.118633	0.186354	0.24594	0.16943	0.29265	0.16745	0.259581	0.267214		-54.36	0.208966	0.194029	0.0796893	0.200025	0.24775	0.246972		-44.4	-0.1387
-44.36	0.231289	0.22808	0.242008	0.300866	-0.058487	-0.443611	-0.137322	0.192566	0.175762	0.247865	0.141031	0.251414	0.122927	0.180496	0.205708	0.154587	0.27273	0.126045	0.254892	0.238699		-54.2599	0.215399	0.201504	0.0858619	0.205937	0.256912	0.257052		-44.3	-0.1328
-44.26	0.236172	0.223584	0.244548	0.2911	-0.078018	-0.459626	-0.144547	0.193151	0.165023	0.243963	0.134781	0.251999	0.125081	0.182838	0.183452	0.144832	0.265318	0.112762	0.231066	0.20862		-54.16	0.216182	0.207049	0.0923185	0.20867	0.255641	0.25825		-44.2	-0.1445
-44.16	0.237735	0.219289	0.239277	0.287975	-0.0830965	-0.46568	-0.142983	0.188466	0.162092	0.243961	0.13732	0.244384	0.11961	0.176596	0.145943	0.117477	0.252417	0.0920601	0.20997	0.182058		-54.06	0.21769	0.209001	0.103517	0.208489	0.261159	0.260381		-44.1	-0.1504
-44.06	0.244374	0.221245	0.243573	0.293053	-0.0852425	-0.470756	-0.145911	0.181826	0.15721	0.242397	0.139663	0.240669	0.109257	0.179129	0.113141	0.0776453	0.228992	0.067853	0.177549	0.152774		-53.96	0.214667	0.201608	0.100291	0.209765	0.253689	0.252781		-44	-0.1445
-43.96	0.251798	0.228667	0.245526	0.296664	-0.091007	-0.476909	-0.144546	0.173132	0.166973	0.242593	0.140541	0.242722	0.11336	0.177569	0.0904775	0.0627899	0.225073	0.0647163	0.157236	0.150808		-53.86	0.213942	0.197727	0.0912001	0.203825	0.247699	0.243146		-43.9	-0.1543
-43.86	0.25668	0.237259	0.249821	0.304771	-0.098526	-0.486969	-0.148064	0.17167	0.163069	0.237128	0.136737	0.238328	0.113749	0.177566	0.0545349	0.0413055	0.196947	0.0412788	0.146299	0.134401		-53.7599	0.213993	0.195359	0.0927384	0.19607	0.242648	0.239397		-43.8	-0.1504
-43.76	0.25668	0.242726	0.253338	0.303795	-0.099502	-0.49537	-0.152359	0.174986	0.157212	0.233807	0.135758	0.23481	0.11375	0.177566	0.0201709	0.0178783	0.176255	0.0354195	0.108408	0.117605		-53.66	0.221859	0.198172	0.0981553	0.194428	0.240667	0.234812		-43.7	-0.1543
-43.66	0.257068	0.246047	0.246113	0.307407	-0.101163	-0.502301	-0.156655	0.178208	0.158186	0.23654	0.140734	0.240961	0.110821	0.186742	0.00649	-0.013382	0.152807	0.027607	0.0955181	0.0961208		-53.56	0.224983	0.197804	0.102864	0.201586	0.246706	0.229784		-43.6	-0.1543
-43.56	0.265082	0.23941	0.247481	0.316003	-0.109168	-0.509329	-0.156651	0.182505	0.170881	0.243374	0.134487	0.239403	0.114727	0.181473	-0.0235813	-0.0200145	0.150081	0.0034	0.0826283	0.085582		-53.46	0.232715	0.192518	0.103569	0.201379	0.249234	0.230878		-43.5	-0.1543
-43.46	0.276211	0.245272	0.256267	0.320691	-0.104678	-0.511088	-0.148453	0.182604	0.162482	0.236149	0.137318	0.245358	0.110233	0.183427	-0.065763	-0.0329132	0.111792	-0.0290337	0.0673923	0.0695591		-53.36	0.2323	0.191892	0.101774	0.193802	0.241628	0.230047		-43.4	-0.1601
-43.36	0.272305	0.248588	0.248455	0.317955	-0.110733	-0.521637	-0.155876	0.185239	0.169906	0.232243	0.135268	0.237838	0.116682	0.186354	-0.11734	-0.0688515	0.0680408	-0.0747375	0.0408306	0.0445576		-53.2599	0.226728	0.19278	0.093416	0.189793	0.238431	0.222808		-43.3	-0.1543
-43.26	0.267422	0.240186	0.248844	0.321763	-0.11415	-0.523103	-0.166031	0.186609	0.172834	0.242593	0.138003	0.240573	0.122537	0.18499	-0.139985	-0.0836842	0.0239112	-0.101299	-0.000967	0.0277615		-53.16	0.220739	0.189734	0.0837259	0.182759	0.238975	0.220751		-43.2	-0.164
-43.16	0.27367	0.241164	0.243572	0.323226	-0.118546	-0.537262	-0.162712	0.183875	0.167563	0.229315	0.142496	0.238816	0.117267	0.178545	-0.170074	-0.11182	-0.0284443	-0.139191	-0.0216694	0.0172138		-53.06	0.221859	0.180095	0.0789087	0.174114	0.233296	0.217935		-43.1	-0.164
-43.06	0.268397	0.238822	0.243182	0.323131	-0.124112	-0.536579	-0.160562	0.18114	0.165998	0.22736	0.132534	0.235884	0.11668	0.180886	-0.19467	-0.153994	-0.0756958	-0.163787	-0.0380764	0.00629		-52.96	0.210892	0.174005	0.0720363	0.169531	0.229861	0.213979		-43	-0.164
-42.96	0.272892	0.244291	0.248455	0.328307	-0.131828	-0.542534	-0.16603	0.182506	0.164046	0.227748	0.129993	0.233151	0.112774	0.183814	-0.207566	-0.185257	-0.0925045	-0.191143	-0.0587788	0.000418		-52.86	0.206181	0.168145	0.0726857	0.17901	0.235094	0.216219		-42.9	-0.164
-42.86	0.278164	0.247223	0.248455	0.324108	-0.136806	-0.554546	-0.171891	0.18153	0.166387	0.227359	0.136442	0.234128	0.109256	0.181473	-0.222027	-0.200882	-0.110865	-0.180595	-0.0802631	-0.00739		-52.7599	0.208446	0.160539	0.0650805	0.178932	0.22921	0.214759		-42.8	-0.1699
-42.76	0.283046	0.260109	0.255679	0.329086	-0.141007	-0.558747	-0.167985	0.18612	0.165022	0.217594	0.138492	0.235202	0.102032	0.187529	-0.236474	-0.205564	-0.135078	-0.182159	-0.0822163	-0.0179424		-52.66	0.205009	0.157205	0.061095	0.169375	0.225977	0.209839		-42.7	-0.164
-42.66	0.284801	0.269095	0.256267	0.325279	-0.136612	-0.568024	-0.167984	0.180751	0.161312	0.216814	0.137029	0.228856	0.113359	0.182453	-0.235699	-0.210648	-0.146021	-0.197002	-0.0927639	-0.0366917		-52.56	0.194385	0.15117	0.0557108	0.162397	0.217365	0.200835		-42.6	-0.1738
-42.56	0.284612	0.264213	0.254904	0.326451	-0.151454	-0.579547	-0.177161	0.179676	0.160139	0.216032	0.133412	0.22231	0.105938	0.182838	-0.243512	-0.204789	-0.140163	-0.19505	-0.093935	-0.054271		-52.46	0.192771	0.152259	0.0613569	0.15974	0.22064	0.195256		-42.5	-0.1699
-42.46	0.284612	0.262845	0.244549	0.3244	-0.157997	-0.58941	-0.183997	0.179676	0.156624	0.214077	0.13146	0.225241	0.103985	0.179912	-0.223989	-0.174709	-0.108912	-0.175518	-0.0919819	-0.0484104		-52.36	0.196779	0.158951	0.0689594	0.1644	0.22689	0.200981		-42.4	-0.1758
-42.36	0.28207	0.268707	0.242595	0.317272	-0.160831	-0.599468	-0.195915	0.174697	0.152328	0.209786	0.133513	0.227291	0.0955836	0.183425	-0.195072	-0.153225	-0.0905514	-0.155205	-0.0704975	-0.0456753		-52.2599	0.198811	0.157934	0.0696364	0.163827	0.219571	0.198483		-42.3	-0.1855
-42.26	0.288902	0.261087	0.247863	0.32176	-0.157122	-0.606111	-0.192403	0.178892	0.146856	0.209782	0.137711	0.228562	0.103008	0.17913	-0.175166	-0.130583	-0.0581441	-0.148174	-0.0716686	-0.0230198		-52.16	0.199799	0.156034	0.0668259	0.162862	0.216863	0.196818		-42.2	-0.1855
-42.16	0.281681	0.26714	0.24416	0.327524	-0.16464	-0.61949	-0.205483	0.177819	0.143149	0.20158	0.144252	0.222019	0.0932427	0.175223	-0.147808	-0.112991	-0.0346928	-0.14505	-0.0744038	-0.0152073		-52.06	0.199046	0.159577	0.0686748	0.163411	0.213765	0.195542		-42.1	-0.1855
-42.06	0.29066	0.261871	0.248454	0.325474	-0.174893	-0.623883	-0.204118	0.178991	0.145099	0.213297	0.148353	0.21772	0.0957815	0.176979	-0.132187	-0.0973699	-0.028837	-0.141536	-0.0763569	-0.0132577		-51.96	0.192483	0.154629	0.0704968	0.157891	0.206919	0.19286		-42	-0.1914
-41.96	0.285591	0.262259	0.245526	0.324596	-0.177332	-0.631204	-0.213291	0.173328	0.14549	0.211538	0.148161	0.220457	0.0961725	0.175617	-0.116564	-0.0973663	-0.0366459	-0.129425	-0.0763569	-0.0140362		-51.86	0.193839	0.153247	0.0666429	0.152604	0.210093	0.196034		-41.9	-0.1953
-41.86	0.28793	0.260894	0.259197	0.325474	-0.179386	-0.633648	-0.213105	0.174306	0.145885	0.208809	0.151091	0.222799	0.103011	0.17366	-0.0970268	-0.0856476	-0.0405521	-0.120831	-0.0665913	-0.0171604		-51.7599	0.19756	0.152181	0.0743	0.15242	0.203842	0.194865		-41.8	-0.1953
-41.76	0.290859	0.27007	0.250796	0.330651	-0.177727	-0.637849	-0.21193	0.169811	0.147833	0.209782	0.145618	0.224361	0.106327	0.17112	-0.10874	-0.115721	-0.0444524	-0.142315	-0.0509663	-0.026926		-51.66	0.190529	0.154394	0.0706542	0.150078	0.205667	0.205281		-41.7	-0.2051
-41.66	0.293789	0.266943	0.253338	0.328696	-0.179093	-0.645272	-0.204117	0.171569	0.153303	0.210758	0.146013	0.224168	0.100079	0.170345	-0.102886	-0.109085	-0.0444584	-0.132549	-0.0704975	-0.0230198		-51.56	0.193185	0.158533	0.0770049	0.155338	0.211811	0.206349		-41.6	-0.2101
-41.56	0.286565	0.272026	0.25002	0.330944	-0.182704	-0.651226	-0.209388	0.16825	0.143149	0.20158	0.137222	0.222606	0.0991023	0.159989	-0.102892	-0.109091	-0.0405581	-0.138415	-0.0568256	-0.0171664		-51.46	0.198552	0.159733	0.0770345	0.161224	0.212751	0.209369		-41.5	-0.2031
-41.46	0.276016	0.266752	0.245526	0.328402	-0.189539	-0.662942	-0.222668	0.170397	0.136702	0.194546	0.131947	0.218502	0.0971489	0.164284	-0.0989919	-0.0895538	-0.0307865	-0.132549	-0.04706	-0.00349		-51.36	0.192874	0.162676	0.0789357	0.163099	0.209729	0.202313		-41.4	-0.2129
-41.36	0.281681	0.255424	0.253338	0.328502	-0.191005	-0.675152	-0.230484	0.175573	0.137678	0.191619	0.131851	0.219772	0.0991011	0.168386	-0.106792	-0.0934601	-0.0288334	-0.132549	-0.031435	0.00628		-51.2599	0.197406	0.159524	0.0764345	0.158124	0.204624	0.207234		-41.3	-0.2129
-41.26	0.285976	0.254055	0.24982	0.325962	-0.191593	-0.682966	-0.227555	0.169614	0.145879	0.200601	0.135268	0.225531	0.0991004	0.152565	-0.106796	-0.0876043	-0.028837	-0.130596	-0.031435	0.0179958		-51.16	0.201075	0.165721	0.0780753	0.160624	0.212567	0.208407		-41.2	-0.2187
-41.16	0.276211	0.258153	0.243572	0.324302	-0.19716	-0.692048	-0.234391	0.167176	0.143538	0.188297	0.123452	0.219773	0.08836	0.160578	-0.118511	-0.0973663	-0.0346928	-0.138409	-0.0294819	0.0121365		-51.06	0.201675	0.162493	0.0813569	0.167083	0.214625	0.20903		-41.1	-0.2129
-41.06	0.27094	0.259331	0.241231	0.320691	-0.210536	-0.707377	-0.243567	0.169715	0.149007	0.191814	0.125016	0.220162	0.0932427	0.16819	-0.10094	-0.0915141	-0.0229812	-0.120838	-0.0412006	0.0140824		-50.96	0.203447	0.156293	0.0784112	0.167161	0.216992	0.211139		-41	-0.2226
-40.96	0.276602	0.259917	0.240253	0.322448	-0.208777	-0.713431	-0.257238	0.170398	0.150373	0.189663	0.123746	0.223385	0.090313	0.163897	-0.114605	-0.091507	-0.022974	-0.130596	-0.0294819	0.0140896		-50.86	0.2029	0.161035	0.079248	0.169086	0.221811	0.215046		-40.9	-0.2344
-40.86	0.284023	0.258942	0.248455	0.318638	-0.212002	-0.720173	-0.250992	0.166005	0.142561	0.19162	0.123648	0.222897	0.0873813	0.158424	-0.114605	-0.0895538	-0.0268803	-0.120831	-0.0392475	0.0101833		-50.7599	0.2023	0.16791	0.0811727	0.167056	0.21858	0.223145		-40.8	-0.2441
-40.76	0.279143	0.265184	0.238692	0.31737	-0.218152	-0.730622	-0.260367	0.165026	0.141974	0.19025	0.114467	0.214108	0.0877723	0.157058	-0.124367	-0.101269	-0.0327361	-0.120831	-0.0431538	0.00432		-50.66	0.209201	0.16658	0.0816701	0.170052	0.216188	0.223355		-40.7	-0.2441
-40.66	0.271328	0.252883	0.233608	0.314536	-0.221184	-0.738923	-0.267593	0.166588	0.144905	0.19318	0.119937	0.208835	0.0883598	0.156278	-0.134136	-0.101273	-0.0288334	-0.130596	-0.0451069	0.000418		-50.56	0.210869	0.164759	0.0780226	0.168725	0.215562	0.218822		-40.6	-0.2402
-40.56	0.277773	0.245071	0.239275	0.318736	-0.225187	-0.745465	-0.272867	0.166978	0.156429	0.199236	0.123256	0.212543	0.0924625	0.159401	-0.143899	-0.114942	-0.0268779	-0.130594	-0.0392475	-0.0230174		-50.46	0.211442	0.169526	0.0727645	0.170858	0.214625	0.217886		-40.5	-0.2441
-40.46	0.278554	0.256011	0.240254	0.32772	-0.226943	-0.750541	-0.288489	0.166392	0.167952	0.200016	0.121302	0.215083	0.090313	0.15315	-0.149758	-0.116898	-0.0425053	-0.140362	-0.0431538	-0.0347385		-50.36	0.20475	0.167104	0.0706021	0.171979	0.210746	0.21661		-40.4	-0.2441
-40.36	0.272305	0.254059	0.229901	0.327038	-0.230556	-0.763142	-0.29982	0.160145	0.166971	0.191224	0.107634	0.207271	0.0834711	0.14241	-0.136089	-0.101273	-0.0327396	-0.134502	-0.0587788	-0.0308323		-50.2599	0.206676	0.166242	0.0737781	0.173776	0.217644	0.217259		-40.3	-0.25
-40.26	0.272301	0.246634	0.232826	0.325178	-0.238665	-0.765779	-0.3008	0.159166	0.161504	0.186733	0.114857	0.205318	0.0760536	0.152175	-0.126326	-0.0973687	-0.0386014	-0.142315	-0.0490131	-0.0210667		-50.16	0.208369	0.168457	0.0797679	0.176641	0.219208	0.214656		-40.2	-0.2441
-40.16	0.262539	0.248584	0.222477	0.318441	-0.255366	-0.777987	-0.321892	0.155264	0.166975	0.192595	0.115837	0.204346	0.0858192	0.138902	-0.120464	-0.091507	-0.0327396	-0.130596	-0.0490131	-0.0210667		-50.06	0.207014	0.167441	0.0736761	0.172941	0.219833	0.214111		-40.1	-0.2539
-40.06	0.264103	0.240777	0.223064	0.319713	-0.263271	-0.791363	-0.32853	0.154971	0.153694	0.180484	0.110855	0.198778	0.0737114	0.132256	-0.120464	-0.091507	-0.0366459	-0.130596	-0.0451069	-0.0249729		-49.96	0.208085	0.166738	0.0703683	0.174403	0.221919	0.218278		-40	-0.2597
-39.96	0.260588	0.241163	0.223064	0.316294	-0.262782	-0.798686	-0.339857	0.151943	0.150961	0.176189	0.102361	0.197897	0.0703926	0.133624	-0.13023	-0.091507	-0.0522709	-0.140362	-0.0490131	-0.0202847		-49.86	0.207926	0.16877	0.0742216	0.175938	0.215328	0.218588		-39.9	-0.2539
-39.86	0.260586	0.237846	0.231464	0.309849	-0.264736	-0.805523	-0.347084	0.146766	0.149985	0.172286	0.10109	0.196822	0.072345	0.14241	-0.116558	-0.0778351	-0.0346928	-0.12669	-0.0607319	-0.00935		-49.7599	0.208656	0.180462	0.0797939	0.181092	0.217929	0.231476		-39.8	-0.2539
-39.76	0.255117	0.239405	0.225994	0.313368	-0.263758	-0.817242	-0.363295	0.150377	0.146468	0.178921	0.104702	0.204342	0.0780067	0.144364	-0.110702	-0.0856512	-0.0229776	-0.120831	-0.0529194	-0.0152073		-49.66	0.218056	0.179864	0.0833618	0.185025	0.214624	0.230386		-39.7	-0.2597
-39.66	0.25375	0.232961	0.2215	0.308578	-0.271867	-0.823396	-0.374038	0.152233	0.146857	0.176578	0.103626	0.213619	0.0766411	0.150612	-0.110699	-0.0817413	-0.0190678	-0.122784	-0.0412006	-0.00544		-49.56	0.218159	0.187149	0.0853121	0.183176	0.219204	0.23288		-39.6	-0.2637
-39.56	0.241646	0.234917	0.220138	0.301161	-0.281435	-0.841166	-0.392003	0.157896	0.155256	0.181853	0.108902	0.210498	0.0809364	0.144364	-0.118509	-0.0915046	-0.013206	-0.121999	-0.0412006	-0.0191112		-49.46	0.21834	0.187363	0.0869562	0.188046	0.219315	0.227131		-39.5	-0.2597
-39.46	0.239103	0.226514	0.221111	0.29188	-0.287197	-0.852398	-0.41017	0.158972	0.159164	0.181072	0.108803	0.20942	0.0821113	0.140458	-0.130226	-0.101273	-0.0249271	-0.130596	-0.0451069	-0.0347385		-49.36	0.212093	0.180749	0.0807329	0.179582	0.215069	0.225099		-39.4	-0.2539
-39.36	0.231877	0.217338	0.219746	0.290417	-0.293544	-0.858746	-0.420326	0.154285	0.160139	0.180485	0.109586	0.21352	0.0815227	0.144364	-0.141949	-0.0973663	-0.0210209	-0.130596	-0.0607319	-0.0347385		-49.2599	0.203604	0.174005	0.0801072	0.173828	0.217358	0.222964		-39.3	-0.2656
-39.26	0.229724	0.214016	0.219158	0.290807	-0.301357	-0.871442	-0.434586	0.159655	0.152327	0.186733	0.103237	0.205807	0.074688	0.143387	-0.141946	-0.102441	-0.028831	-0.144268	-0.0568256	-0.0484104		-49.16	0.196287	0.175565	0.0834935	0.173022	0.219077	0.21713		-39.2	-0.2656
-39.16	0.231678	0.215384	0.223453	0.292563	-0.304094	-0.876718	-0.442398	0.15653	0.152327	0.185367	0.113785	0.201706	0.0741005	0.146904	-0.141949	-0.101273	-0.0346928	-0.140362	-0.0646381	-0.0405979		-49.06	0.199123	0.173924	0.0832819	0.174948	0.224547	0.216739		-39.1	-0.2617
-39.06	0.222114	0.221245	0.217209	0.286413	-0.294619	-0.884234	-0.455479	0.153113	0.157208	0.177164	0.108802	0.199266	0.0772266	0.140259	-0.145853	-0.105176	-0.0385966	-0.150125	-0.0607319	-0.048408		-48.96	0.197092	0.171687	0.0879466	0.176432	0.229131	0.217026		-39	-0.2656
-38.96	0.223477	0.216362	0.215252	0.287975	-0.303409	-0.893413	-0.459975	0.15194	0.149397	0.171696	0.108414	0.202195	0.0711708	0.136162	-0.16148	-0.111038	-0.0483646	-0.144268	-0.0744038	-0.058176		-48.86	0.197041	0.169212	0.0861223	0.171172	0.238165	0.214864		-38.9	-0.2656
-38.86	0.213711	0.216751	0.206074	0.286511	-0.307217	-0.905621	-0.479897	0.158484	0.149008	0.175605	0.111245	0.205025	0.0791812	0.132645	-0.151714	-0.101273	-0.0444584	-0.150127	-0.0841694	-0.0542698		-48.7599	0.192015	0.172	0.0865661	0.16836	0.232623	0.21075		-38.8	-0.2754
-38.76	0.208829	0.20718	0.203535	0.275671	-0.318445	-0.915875	-0.491225	0.155749	0.15135	0.181461	0.116909	0.204242	0.0776176	0.138504	-0.16148	-0.111038	-0.0495358	-0.150127	-0.0841694	-0.0640354		-48.66	0.192795	0.166606	0.0871635	0.170182	0.24176	0.218328		-38.7	-0.2754
-38.66	0.208828	0.207572	0.205486	0.280357	-0.323722	-0.923493	-0.500992	0.161609	0.151741	0.18478	0.120816	0.202878	0.0815239	0.142411	-0.165386	-0.114944	-0.0464115	-0.163799	-0.0900288	-0.0679417		-48.56	0.20204	0.164369	0.0923473	0.175911	0.250823	0.221272		-38.6	-0.2707
-38.56	0.218006	0.209527	0.198651	0.286217	-0.317275	-0.927399	-0.509391	0.162585	0.15135	0.181461	0.123157	0.20776	0.0828896	0.14827	-0.1732	-0.122758	-0.0589135	-0.171613	-0.107607	-0.0757554		-48.46	0.205322	0.173848	0.0959665	0.175547	0.255039	0.221191		-38.5	-0.2734
-38.46	0.224064	0.210503	0.200603	0.287876	-0.31796	-0.932963	-0.513099	0.156628	0.160139	0.187321	0.115446	0.206296	0.0903129	0.145732	-0.179054	-0.138382	-0.0815678	-0.177471	-0.111513	-0.0855198		-48.36	0.204697	0.174628	0.101956	0.177527	0.260485	0.222079		-38.4	-0.2734
-38.36	0.22543	0.20816	0.207828	0.291882	-0.318449	-0.936383	-0.517593	0.15995	0.147834	0.184394	0.112322	0.2061	0.0848415	0.145926	-0.193512	-0.152836	-0.0901623	-0.195831	-0.127138	-0.107786		-48.2599	0.203291	0.175748	0.103335	0.18263	0.265301	0.224291		-38.3	-0.2734
-38.26	0.228358	0.205032	0.208026	0.299106	-0.318447	-0.940291	-0.523843	0.154088	0.151936	0.180485	0.108802	0.207465	0.0860155	0.144753	-0.196632	-0.159862	-0.103048	-0.208721	-0.131826	-0.124582		-48.16	0.204593	0.174966	0.106592	0.182239	0.271683	0.223511		-38.2	-0.2832
-38.16	0.223476	0.205619	0.20451	0.294322	-0.320891	-0.943709	-0.542983	0.159462	0.15135	0.179508	0.10695	0.207956	0.0844536	0.142024	-0.190777	-0.154007	-0.106958	-0.198956	-0.150576	-0.114817		-48.06	0.209616	0.180981	0.117423	0.192602	0.280896	0.227257		-38.1	-0.2793
-38.06	0.221525	0.215386	0.209394	0.2911	-0.32997	-0.953767	-0.554702	0.160829	0.14647	0.177556	0.103043	0.208542	0.0801583	0.144364	-0.200542	-0.169632	-0.108912	-0.213409	-0.14081	-0.124582		-47.96	0.217249	0.181686	0.11292	0.199844	0.277674	0.221297		-38	-0.2832
-37.96	0.216056	0.210502	0.202946	0.288658	-0.33495	-0.967921	-0.579704	0.166879	0.153303	0.183415	0.109486	0.21069	0.0844536	0.147681	-0.194689	-0.159866	-0.103052	-0.205986	-0.14081	-0.114817		-47.86	0.216104	0.182494	0.117894	0.197005	0.278609	0.220412		-37.9	-0.2793
-37.86	0.216252	0.20562	0.196308	0.285534	-0.338467	-0.977886	-0.587317	0.168445	0.151349	0.185367	0.110075	0.208738	0.0877724	0.147293	-0.212261	-0.159866	-0.103052	-0.210674	-0.14081	-0.120676		-47.7599	0.207898	0.176347	0.116045	0.197396	0.277518	0.225307		-37.8	-0.2832
-37.76	0.212149	0.20366	0.18537	0.283874	-0.350672	-0.99107	-0.601573	0.165514	0.153303	0.186344	0.109097	0.208736	0.0815239	0.154129	-0.212267	-0.161825	-0.105011	-0.200909	-0.14081	-0.105051		-47.66	0.209957	0.180773	0.121253	0.19776	0.285744	0.228198		-37.7	-0.293
-37.66	0.205509	0.19429	0.182637	0.277722	-0.356634	-1.0023	-0.601966	0.163562	0.150762	0.185758	0.113004	0.206785	0.0809364	0.155496	-0.216167	-0.161819	-0.118677	-0.214581	-0.131044	-0.118723		-47.56	0.210843	0.186948	0.129117	0.195651	0.283403	0.230023		-37.6	-0.289
-37.56	0.200043	0.200348	0.181076	0.277235	-0.356529	-1.00962	-0.61915	0.169226	0.148421	0.178532	0.11515	0.207952	0.0805474	0.164481	-0.225933	-0.169632	-0.118677	-0.224346	-0.131044	-0.114817		-47.46	0.209281	0.180697	0.132113	0.202943	0.288608	0.22976		-37.5	-0.2949
-37.46	0.201016	0.19097	0.177166	0.277427	-0.364736	-1.02603	-0.631851	0.169031	0.153304	0.180483	0.122768	0.20776	0.0879689	0.160577	-0.235693	-0.195023	-0.142115	-0.234112	-0.131044	-0.118723		-47.36	0.2098	0.184602	0.136018	0.200599	0.293166	0.234186		-37.4	-0.2949
-37.36	0.19125	0.191948	0.165058	0.274792	-0.376551	-1.03707	-0.64689	0.171083	0.152915	0.183027	0.125994	0.209031	0.0791812	0.16233	-0.241558	-0.18721	-0.140162	-0.226299	-0.131044	-0.120676		-47.2599	0.214878	0.189029	0.136539	0.203983	0.28874	0.232104		-37.3	-0.291
-37.26	0.189296	0.181202	0.166812	0.270886	-0.38241	-1.04879	-0.662125	0.161119	0.164046	0.182438	0.123257	0.208248	0.0780067	0.159012	-0.237652	-0.181351	-0.138208	-0.230206	-0.127138	-0.11091		-47.16	0.216832	0.193066	0.142269	0.198776	0.302412	0.234058		-37.2	-0.2949
-37.16	0.183438	0.17925	0.158611	0.262385	-0.389738	-1.05845	-0.67521	0.161609	0.160139	0.174625	0.121793	0.200925	0.0756645	0.156084	-0.239605	-0.175491	-0.134302	-0.22044	-0.131044	-0.0991917		-47.06	0.219906	0.188146	0.147375	0.203412	0.293924	0.236378		-37.1	-0.2949
-37.06	0.191246	0.173004	0.156655	0.267954	-0.391205	-1.06578	-0.66506	0.15565	0.15721	0.175993	0.12228	0.203366	0.0756645	0.158424	-0.24351	-0.183303	-0.14016	-0.216532	-0.125185	-0.110909		-46.96	0.219774	0.181789	0.15091	0.200156	0.29892	0.238639		-37	-0.3008
-36.96	0.188322	0.18257	0.158611	0.272545	-0.396377	-1.06314	-0.677357	0.156236	0.161115	0.175601	0.120715	0.206683	0.0770305	0.165846	-0.22789	-0.167679	-0.140162	-0.216534	-0.132998	-0.101145		-46.86	0.21868	0.182414	0.152451	0.200623	0.298009	0.240462		-36.9	-0.2949
-36.86	0.187343	0.181206	0.152752	0.265221	-0.405654	-1.07242	-0.687513	0.155554	0.161503	0.174624	0.122963	0.211861	0.0776162	0.169365	-0.222027	-0.161819	-0.134302	-0.210674	-0.121279	-0.105051		-46.7599	0.219331	0.183195	0.157789	0.199972	0.303608	0.244368		-36.8	-0.3047
-36.76	0.184025	0.17925	0.149432	0.265514	-0.410245	-1.07701	-0.699622	0.158972	0.160726	0.176578	0.121109	0.21489	0.0742988	0.1678	-0.208361	-0.157919	-0.12962	-0.206768	-0.131044	-0.103098		-46.66	0.225087	0.182337	0.164352	0.203775	0.302256	0.246531		-36.7	-0.3047
-36.66	0.17992	0.173979	0.150799	0.264437	-0.424017	-1.08922	-0.702164	0.157018	0.161506	0.177555	0.124038	0.215866	0.0789832	0.165848	-0.200542	-0.140335	-0.12063	-0.18919	-0.11659	-0.0855198		-46.56	0.220245	0.181558	0.156671	0.204793	0.297727	0.246951		-36.6	-0.3047
-36.56	0.182071	0.175735	0.152752	0.258091	-0.433682	-1.09264	-0.71134	0.158386	0.160725	0.177164	0.130874	0.215865	0.0791796	0.170731	-0.196636	-0.150101	-0.12063	-0.185284	-0.107607	-0.0816135		-46.46	0.218605	0.182285	0.15844	0.201199	0.301214	0.246924		-36.5	-0.3105
-36.46	0.177969	0.176909	0.155094	0.253306	-0.438075	-1.09996	-0.716809	0.164538	0.160139	0.178532	0.130582	0.219479	0.0825002	0.172685	-0.200542	-0.150101	-0.116724	-0.18919	-0.107607	-0.0855198		-46.36	0.222249	0.183612	0.164716	0.204452	0.309597	0.248013		-36.4	-0.3144
-36.36	0.180508	0.174759	0.155682	0.245201	-0.446183	-1.10513	-0.724625	0.16395	0.158187	0.173651	0.13351	0.224749	0.0805475	0.180886	-0.206402	-0.15596	-0.116724	-0.18919	-0.119326	-0.0808315		-46.2599	0.225452	0.188403	0.16612	0.204139	0.314933	0.250878		-36.3	-0.3105
-36.26	0.188318	0.173395	0.159585	0.243247	-0.452043	-1.10807	-0.725606	0.166979	0.15721	0.178923	0.134777	0.229146	0.0887491	0.17952	-0.190783	-0.140341	-0.101105	-0.185284	-0.115419	-0.073801		-46.16	0.225736	0.194316	0.172684	0.208463	0.320225	0.255126		-36.2	-0.3047
-36.16	0.181095	0.183158	0.159198	0.252818	-0.458097	-1.11412	-0.723063	0.166004	0.159163	0.180873	0.132047	0.225828	0.0903131	0.173664	-0.190777	-0.146194	-0.112818	-0.179424	-0.10956	-0.073801		-46.06	0.227667	0.194837	0.17438	0.207266	0.314132	0.256845		-36.1	-0.3105
-36.06	0.178167	0.176323	0.156271	0.247743	-0.469031	-1.12603	-0.732434	0.164345	0.148421	0.175602	0.131363	0.226119	0.0867958	0.176201	-0.198589	-0.140335	-0.118677	-0.175518	-0.10956	-0.0796604		-45.96	0.234021	0.196452	0.18133	0.203203	0.316994	0.258666		-36	-0.3047
-35.96	0.182262	0.178863	0.159	0.245494	-0.475187	-1.13316	-0.734388	0.16532	0.156624	0.175213	0.142106	0.231981	0.0899236	0.175028	-0.206399	-0.15596	-0.12649	-0.185284	-0.119326	-0.0777073		-45.86	0.230946	0.195775	0.184301	0.207031	0.320928	0.255178		-35.9	-0.3047
-35.86	0.179531	0.182182	0.159977	0.241684	-0.486219	-1.1399	-0.734388	0.17069	0.164047	0.17658	0.145522	0.23442	0.0932441	0.179128	-0.212261	-0.161819	-0.128443	-0.191143	-0.129091	-0.0933323		-45.7599	0.221442	0.195747	0.177762	0.206641	0.319049	0.256946		-35.8	-0.3144
-35.76	0.184413	0.174372	0.165446	0.245589	-0.495013	-1.14127	-0.736343	0.170201	0.163655	0.186929	0.146987	0.243697	0.0977342	0.179519	-0.217339	-0.171585	-0.132349	-0.187237	-0.129091	-0.0991917		-45.66	0.224747	0.197206	0.18508	0.210078	0.318271	0.259423		-35.7	-0.3097
-35.66	0.183437	0.177688	0.165447	0.243248	-0.496964	-1.14712	-0.743179	0.16932	0.167952	0.187321	0.148646	0.237544	0.0961724	0.180495	-0.216167	-0.171585	-0.142115	-0.191143	-0.138857	-0.089426		-45.56	0.22238	0.196634	0.185551	0.211353	0.307647	0.256088		-35.6	-0.3027
-35.56	0.176602	0.176323	0.163495	0.249596	-0.509171	-1.14957	-0.742201	0.173717	0.172835	0.186735	0.149914	0.243693	0.101834	0.185769	-0.216167	-0.167679	-0.142115	-0.191143	-0.144716	-0.0933323		-45.46	0.222535	0.195332	0.1793	0.213202	0.302152	0.255282		-35.5	-0.3027
-35.46	0.172895	0.173393	0.15881	0.249695	-0.51493	-1.15201	-0.74591	0.173328	0.177717	0.192592	0.152067	0.247801	0.114727	0.186359	-0.200548	-0.161819	-0.138208	-0.191143	-0.138857	-0.0796604		-45.36	0.216884	0.193821	0.175836	0.208985	0.307126	0.253095		-35.4	-0.3125
-35.36	0.175037	0.17984	0.160564	0.250671	-0.521769	-1.16118	-0.746109	0.175769	0.175765	0.190253	0.151579	0.25024	0.117657	0.186356	-0.206402	-0.161819	-0.132349	-0.186455	-0.129091	-0.0835667		-45.2599	0.213292	0.199498	0.177215	0.212812	0.307617	0.258144		-35.3	-0.3125
-35.26	0.176601	0.181204	0.160953	0.253502	-0.528312	-1.17007	-0.750991	0.171861	0.174591	0.195133	0.145718	0.245358	0.112774	0.188698	-0.200548	-0.161825	-0.128449	-0.179424	-0.138857	-0.0698948		-45.16	0.210138	0.194524	0.170681	0.205235	0.303556	0.257078		-35.2	-0.3086
-35.16	0.172107	0.178275	0.161541	0.249885	-0.536026	-1.18033	-0.757827	0.163368	0.177718	0.200992	0.143083	0.244676	0.117657	0.18597	-0.206402	-0.157131	-0.118677	-0.175518	-0.125185	-0.073801		-45.06	0.206833	0.194185	0.1762	0.201924	0.303973	0.256712		-35.1	-0.3027
-35.06	0.174648	0.178276	0.162906	0.25399	-0.544815	-1.18521	-0.75783	0.161415	0.179282	0.186932	0.143082	0.246627	0.112385	0.182449	-0.196636	-0.150101	-0.122583	-0.179424	-0.129091	-0.073801		-44.96	0.208681	0.192388	0.170888	0.205599	0.303739	0.253614		-35	-0.3105
-34.96	0.180509	0.184525	0.160564	0.249107	-0.553605	-1.18814	-0.76525	0.175571	0.178694	0.195133	0.14884	0.246527	0.114727	0.185963	-0.181017	-0.150101	-0.112818	-0.169659	-0.129091	-0.0718479		-44.86	0.205686	0.19119	0.173856	0.205208	0.308896	0.253562		-34.9	-0.3047
-34.86	0.178555	0.180229	0.155682	0.246666	-0.557025	-1.19253	-0.767202	0.177916	0.182208	0.201967	0.147476	0.258248	0.121561	0.182449	-0.19273	-0.150101	-0.119848	-0.165752	-0.131044	-0.0659885		-44.7599	0.208704	0.186737	0.169012	0.204714	0.299705	0.253093		-34.8	-0.3105
-34.76	0.176213	0.178275	0.160175	0.249402	-0.563075	-1.20054	-0.767981	0.167467	0.17674	0.196109	0.137417	0.251706	0.119023	0.185769	-0.179064	-0.136435	-0.103058	-0.159893	-0.131044	-0.0659885		-44.66	0.202741	0.189342	0.168753	0.202654	0.300195	0.252155		-34.7	-0.3047
-34.66	0.177189	0.183159	0.158222	0.249206	-0.57694	-1.21148	-0.77677	0.172739	0.171858	0.186733	0.142687	0.246821	0.11668	0.190259	-0.182964	-0.130569	-0.0991459	-0.159893	-0.117373	-0.0718479		-44.56	0.200635	0.184759	0.167817	0.200417	0.300435	0.25031		-34.6	-0.3047
-34.56	0.176015	0.18277	0.157048	0.241002	-0.584558	-1.21422	-0.785172	0.172348	0.17674	0.194157	0.146206	0.252683	0.121563	0.185379	-0.182964	-0.136429	-0.103052	-0.165752	-0.121279	-0.0659885		-44.46	0.193031	0.187415	0.168127	0.200625	0.297073	0.253067		-34.5	-0.3047
-34.46	0.176015	0.181205	0.159587	0.241684	-0.593642	-1.21842	-0.792006	0.17479	0.176741	0.194157	0.149622	0.253169	0.118633	0.188695	-0.179064	-0.120804	-0.0932865	-0.150127	-0.131044	-0.0523167		-44.36	0.191363	0.194602	0.167502	0.200651	0.296187	0.250228		-34.4	-0.3008
-34.36	0.184414	0.178276	0.16447	0.251061	-0.603409	-1.22525	-0.792007	0.176549	0.177519	0.202943	0.150405	0.254929	0.120586	0.193779	-0.186871	-0.12471	-0.106958	-0.159893	-0.117373	-0.0554409		-44.2599	0.195322	0.193379	0.165887	0.198098	0.300326	0.247989		-34.3	-0.3047
-34.26	0.183436	0.185111	0.168376	0.252036	-0.60829	-1.21744	-0.800796	0.168249	0.179282	0.202557	0.140152	0.249557	0.128986	0.185379	-0.174375	-0.122762	-0.0952444	-0.146221	-0.115419	-0.0503635		-44.16	0.199982	0.195827	0.166775	0.206665	0.303688	0.244839		-34.2	-0.3047
-34.16	0.175236	0.187452	0.162518	0.254771	-0.611414	-1.22643	-0.808021	0.16063	0.173811	0.191227	0.137804	0.246233	0.119023	0.185376	-0.16148	-0.111038	-0.0932865	-0.148174	-0.117373	-0.0445042		-44.06	0.196077	0.188951	0.169796	0.20771	0.305563	0.246975		-34.1	-0.3008
-34.06	0.172307	0.180817	0.157247	0.243348	-0.627721	-1.23101	-0.816808	0.1577	0.186506	0.196501	0.138393	0.256979	0.131329	0.185379	-0.161484	-0.114948	-0.0835245	-0.136459	-0.107607	-0.0445077		-43.96	0.197094	0.193665	0.173725	0.207682	0.30694	0.254865		-34	-0.3047
-33.96	0.166838	0.173002	0.150799	0.240122	-0.644619	-1.24595	-0.833021	0.155161	0.183577	0.19025	0.135463	0.254634	0.121952	0.186745	-0.171242	-0.116898	-0.0932865	-0.148174	-0.105654	-0.0542698		-43.86	0.202588	0.190905	0.17383	0.214088	0.307386	0.253613		-33.9	-0.3144
-33.86	0.163319	0.162063	0.155094	0.236801	-0.658096	-1.24673	-0.834976	0.162095	0.187482	0.187709	0.135364	0.254146	0.133281	0.191239	-0.167339	-0.111038	-0.0932865	-0.152081	-0.121279	-0.0542698		-43.7599	0.202014	0.194523	0.170028	0.218723	0.2971	0.252182		-33.8	-0.3105
-33.76	0.163905	0.166557	0.152751	0.237876	-0.66542	-1.25406	-0.841815	0.158971	0.187483	0.192203	0.126967	0.250045	0.134258	0.179128	-0.159534	-0.109092	-0.0913405	-0.140362	-0.127138	-0.0484104		-43.66	0.198445	0.195722	0.170184	0.214634	0.298896	0.250725		-33.7	-0.3144
-33.66	0.166835	0.163627	0.149822	0.239242	-0.665419	-1.25992	-0.85451	0.152136	0.185919	0.193766	0.124039	0.24614	0.129961	0.177958	-0.149761	-0.0993195	-0.0874271	-0.136456	-0.10956	-0.0327854		-43.56	0.20376	0.195435	0.173285	0.218907	0.303297	0.254474		-33.6	-0.3144
-33.56	0.164297	0.161674	0.149824	0.242272	-0.681534	-1.26432	-0.85548	0.151551	0.179671	0.189274	0.135757	0.250045	0.126446	0.18792	-0.155621	-0.111038	-0.0815678	-0.130596	-0.104872	-0.0405979		-43.46	0.205792	0.205253	0.181407	0.228491	0.308398	0.256713		-33.5	-0.3242
-33.46	0.162541	0.163628	0.151775	0.237682	-0.691981	-1.27476	-0.864661	0.150672	0.176351	0.193768	0.13527	0.248583	0.130352	0.183428	-0.153665	-0.111038	-0.0913334	-0.13958	-0.0978413	-0.0347385		-43.36	0.208941	0.208273	0.188595	0.231117	0.309728	0.2583		-33.4	-0.3203
-33.36	0.159611	0.161674	0.154316	0.235046	-0.701455	-1.28423	-0.877359	0.153308	0.171859	0.1883	0.127164	0.246334	0.129375	0.182449	-0.155621	-0.101273	-0.0913334	-0.128643	-0.107607	-0.0347385		-43.2599	0.204954	0.20796	0.185158	0.234165	0.309573	0.259707		-33.3	-0.3242
-33.26	0.157072	0.159329	0.15373	0.230848	-0.70565	-1.28609	-0.890637	0.154184	0.168929	0.188297	0.1339	0.248188	0.136601	0.185379	-0.149761	-0.111038	-0.0874271	-0.124737	-0.0978413	-0.0347385		-43.16	0.207275	0.205202	0.170941	0.227629	0.307855	0.253173		-33.2	-0.3242
-33.16	0.162929	0.155228	0.158611	0.229965	-0.715713	-1.29361	-0.88283	0.156725	0.171857	0.192007	0.13644	0.260883	0.136212	0.188697	-0.149761	-0.111038	-0.0932865	-0.132549	-0.105654	-0.0445042		-43.06	0.200763	0.204705	0.171486	0.218514	0.309206	0.255042		-33.1	-0.3312
-33.06	0.163318	0.163628	0.159976	0.232506	-0.721185	-1.29322	-0.884782	0.158189	0.172835	0.189274	0.135952	0.260983	0.141094	0.191628	-0.151717	-0.111041	-0.0835233	-0.128645	-0.103701	-0.0406003		-42.96	0.208213	0.20705	0.178908	0.222709	0.309962	0.253459		-33	-0.3242
-32.96	0.160978	0.16558	0.157635	0.2286	-0.719616	-1.30239	-0.889663	0.160923	0.172835	0.189274	0.140638	0.264692	0.140118	0.196704	-0.16148	-0.111038	-0.0932865	-0.138409	-0.105654	-0.0347385		-42.86	0.202951	0.209186	0.176226	0.220443	0.308295	0.254005		-32.9	-0.334
-32.86	0.163906	0.165581	0.160564	0.218735	-0.731826	-1.30289	-0.896501	0.152624	0.182595	0.193763	0.136635	0.258346	0.14363	0.193191	-0.151714	-0.111038	-0.0835209	-0.124737	-0.0997944	-0.0308323		-42.7599	0.197405	0.205228	0.173179	0.216976	0.309313	0.253328		-32.8	-0.3301
-32.76	0.166833	0.168903	0.164468	0.226644	-0.741495	-1.30728	-0.889665	0.145006	0.169905	0.186344	0.13351	0.253659	0.143047	0.198074	-0.151712	-0.114942	-0.0925021	-0.132549	-0.0958881	-0.0241909		-42.66	0.19678	0.209602	0.18029	0.221433	0.304105	0.25398		-32.7	-0.334
-32.66	0.166836	0.174369	0.167401	0.227916	-0.743742	-1.30894	-0.896891	0.154576	0.180061	0.203922	0.134291	0.253462	0.14793	0.202566	-0.16148	-0.116898	-0.101099	-0.134502	-0.0900288	-0.0230198		-42.56	0.201754	0.214603	0.177087	0.228228	0.302881	0.249109		-32.6	-0.334
-32.56	0.15903	0.172027	0.160571	0.217666	-0.761805	-1.31919	-0.907235	0.155553	0.181234	0.205486	0.137222	0.254441	0.150471	0.200027	-0.161486	-0.111044	-0.0874331	-0.124743	-0.0900288	-0.0191195		-42.46	0.20079	0.217803	0.181329	0.23	0.305821	0.249445		-32.5	-0.3301
-32.46	0.160588	0.158747	0.163105	0.214246	-0.769129	-1.32847	-0.913488	0.15233	0.172835	0.200407	0.144154	0.261371	0.145779	0.201981	-0.147814	-0.101273	-0.0815678	-0.109112	-0.0900288	0.000418		-42.36	0.202925	0.216789	0.17823	0.22979	0.303737	0.253353		-32.4	-0.334
-32.36	0.163906	0.160308	0.168766	0.222446	-0.775968	-1.33042	-0.920911	0.146862	0.175764	0.202946	0.142788	0.257076	0.149884	0.199051	-0.146637	-0.111038	-0.0823498	-0.121613	-0.0861225	-0.00818		-42.2599	0.204095	0.214967	0.175498	0.227838	0.302439	0.251663		-32.3	-0.3301
-32.26	0.165274	0.160696	0.164473	0.226648	-0.787975	-1.34244	-0.918957	0.145884	0.175764	0.208805	0.135952	0.25024	0.145001	0.19651	-0.139215	-0.101274	-0.0835226	-0.122784	-0.0849514	0.00237		-42.16	0.207484	0.218613	0.182399	0.231613	0.31038	0.261557		-32.2	-0.3242
-32.16	0.171718	0.160111	0.168377	0.233872	-0.787977	-1.33853	-0.919934	0.145004	0.172835	0.198452	0.133508	0.251116	0.139142	0.204318	-0.141949	-0.101273	-0.0835209	-0.118877	-0.0919819	0.00432		-42.06	0.206285	0.223249	0.187294	0.237057	0.306135	0.257053		-32.1	-0.334
-32.06	0.159612	0.17144	0.166036	0.234265	-0.792077	-1.33774	-0.934973	0.147445	0.1826	0.210758	0.132046	0.258053	0.145977	0.20784	-0.138042	-0.0973663	-0.0893803	-0.118877	-0.0880756	0.00823		-41.96	0.208942	0.224601	0.183962	0.241015	0.305146	0.255931		-32	-0.334
-31.96	0.145355	0.166555	0.153728	0.227915	-0.812095	-1.35288	-0.951186	0.1494	0.177718	0.208805	0.136341	0.25024	0.143047	0.205887	-0.130237	-0.0856476	-0.0718021	-0.101299	-0.0872936	0.0140896		-41.86	0.209202	0.224158	0.186901	0.240625	0.297099	0.254135		-31.9	-0.334
-31.86	0.153164	0.155815	0.159588	0.226647	-0.819229	-1.36002	-0.958024	0.143836	0.18006	0.211735	0.134294	0.249558	0.14793	0.19866	-0.126324	-0.0797882	-0.0815678	-0.106377	-0.0685444	0.0179958		-41.7599	0.21251	0.22554	0.186071	0.247187	0.304885	0.253067		-31.8	-0.3437
-31.76	0.153553	0.163628	0.159977	0.223228	-0.826552	-1.36245	-0.962907	0.144811	0.181232	0.205484	0.124526	0.24858	0.14168	0.205887	-0.120464	-0.075882	-0.0776615	-0.0993462	-0.0744038	0.0179958		-41.66	0.212977	0.223379	0.191071	0.249349	0.300222	0.253092		-31.7	-0.3398
-31.66	0.154141	0.163628	0.16447	0.222251	-0.83046	-1.37613	-0.967988	0.148717	0.184554	0.208805	0.128433	0.247604	0.143047	0.205496	-0.120464	-0.0700226	-0.0737553	-0.0856743	-0.0685444	0.0238552		-41.56	0.215763	0.227623	0.190107	0.252654	0.304755	0.259838		-31.6	-0.3437
-31.56	0.151804	0.161674	0.154321	0.223914	-0.839929	-1.37779	-0.977938	0.144811	0.183188	0.213299	0.12941	0.250534	0.143635	0.206864	-0.126324	-0.0700226	-0.069849	-0.0895805	-0.0548725	0.0187778		-41.46	0.220739	0.230826	0.196173	0.253855	0.305667	0.265567		-31.5	-0.3437
-31.46	0.155506	0.161286	0.161931	0.218151	-0.846277	-1.38902	-0.984387	0.142465	0.182014	0.210173	0.127063	0.256	0.138553	0.207839	-0.114609	-0.0719757	-0.0581303	-0.0798149	-0.0568256	0.0316677		-41.36	0.216494	0.231971	0.197842	0.248568	0.301657	0.261297		-31.4	-0.3437
-31.36	0.151798	0.159721	0.157246	0.21278	-0.858487	-1.39634	-0.99259	0.138172	0.175761	0.208216	0.11984	0.250141	0.131714	0.195144	-0.120464	-0.0817413	-0.069849	-0.0895805	-0.0548725	0.0297146		-41.2599	0.208421	0.230385	0.20094	0.249219	0.295225	0.259423		-31.3	-0.3496
-31.26	0.146329	0.154836	0.158613	0.209753	-0.861905	-1.40952	-1.00001	0.127819	0.168928	0.207828	0.11105	0.249752	0.125469	0.189674	-0.118517	-0.0680754	-0.05423	-0.0759087	-0.0568256	0.035574		-41.16	0.215739	0.226061	0.204821	0.254975	0.295796	0.262989		-31.2	-0.3437
-31.16	0.138515	0.142144	0.159587	0.200767	-0.870501	-1.41617	-1.01173	0.131334	0.164046	0.208805	0.10812	0.246823	0.129376	0.188697	-0.108746	-0.0622101	-0.0600834	-0.0759087	-0.04706	0.0394802		-41.06	0.211128	0.232153	0.205704	0.257525	0.296706	0.263116		-31.1	-0.3398
-31.06	0.138518	0.150345	0.154707	0.201257	-0.879774	-1.42545	-1.01955	0.125963	0.159163	0.209782	0.110561	0.250242	0.129375	0.195144	-0.116556	-0.0719733	-0.0581279	-0.0837188	-0.0412006	0.0355763		-40.96	0.216623	0.231945	0.202892	0.266926	0.288192	0.262806		-31	-0.3457
-30.96	0.138515	0.150932	0.155094	0.196861	-0.888074	-1.4357	-1.0215	0.127917	0.155256	0.203922	0.108021	0.247311	0.122539	0.195145	-0.112654	-0.0583038	-0.0600834	-0.0759087	-0.0412006	0.0453396		-40.86	0.216857	0.235722	0.207971	0.26039	0.28366	0.260619		-30.9	-0.3418
-30.86	0.14574	0.147026	0.157635	0.191978	-0.891984	-1.43277	-1.03419	0.128993	0.158576	0.199041	0.106755	0.242528	0.117656	0.189482	-0.122417	-0.0622101	-0.0581303	-0.0856743	-0.0372944	0.035574		-40.7599	0.213237	0.234575	0.208778	0.261195	0.286161	0.255568		-30.8	-0.3359
-30.76	0.149257	0.150934	0.159586	0.196372	-0.899306	-1.43521	-1.02931	0.124596	0.151547	0.19826	0.0994292	0.243014	0.111994	0.187333	-0.112654	-0.0524468	-0.063992	-0.0778618	-0.0353413	0.035574		-40.66	0.215946	0.236191	0.207789	0.262343	0.28564	0.258561		-30.7	-0.3457
-30.66	0.150822	0.153862	0.159587	0.202526	-0.898037	-1.43589	-1.03947	0.128404	0.15428	0.198063	0.110072	0.242328	0.117657	0.188307	-0.102886	-0.0418968	-0.0632076	-0.0759087	-0.0365124	0.0453396		-40.56	0.211728	0.235045	0.210291	0.262032	0.282492	0.258408		-30.6	-0.341
-30.56	0.158436	0.158356	0.164471	0.202427	-0.910242	-1.44127	-1.04005	0.127916	0.15428	0.205679	0.109585	0.239502	0.121365	0.17366	-0.112648	-0.0504878	-0.0620329	-0.0876238	-0.0236225	0.0355775		-40.46	0.216051	0.237598	0.204506	0.262188	0.281448	0.256063		-30.5	-0.334
-30.46	0.153753	0.158158	0.158222	0.198132	-0.920983	-1.45396	-1.05216	0.121469	0.146859	0.197086	0.103725	0.235592	0.115704	0.172095	-0.0989859	-0.0368195	-0.0620365	-0.0720024	-0.0353413	0.0492458		-40.36	0.21514	0.238248	0.208285	0.265051	0.281187	0.254891		-30.4	-0.3437
-30.36	0.15414	0.150932	0.156658	0.190807	-0.928309	-1.46226	-1.06056	0.124497	0.14842	0.199039	0.108508	0.237056	0.111797	0.180496	-0.0853081	-0.0231476	-0.0503178	-0.0700493	-0.01581	0.0629177		-40.2599	0.21428	0.238742	0.215549	0.272395	0.277044	0.258429		-30.3	-0.3437
-30.26	0.147307	0.148977	0.151777	0.190904	-0.933487	-1.46451	-1.06544	0.128796	0.15428	0.206851	0.10812	0.234127	0.111797	0.178543	-0.0864756	-0.0250971	-0.0600798	-0.065361	-0.008	0.0492458		-40.16	0.210034	0.241686	0.215888	0.267498	0.269599	0.254631		-30.2	-0.3535
-30.16	0.14867	0.143121	0.149822	0.19442	-0.943251	-1.47622	-1.06447	0.126942	0.146467	0.201969	0.101775	0.225241	0.111797	0.167805	-0.0931206	-0.029007	-0.0600834	-0.0720024	-0.008	0.0414333		-40.06	0.213237	0.238612	0.213857	0.263932	0.268452	0.251271		-30.1	-0.3535
-30.06	0.145353	0.144096	0.150212	0.199792	-0.947648	-1.4855	-1.07228	0.124795	0.136702	0.19904	0.100601	0.22856	0.108868	0.169365	-0.0892167	-0.0192437	-0.0464139	-0.0641923	-0.0216694	0.0492435		-39.96	0.207222	0.239967	0.208177	0.26078	0.270016	0.253746		-30	-0.3594
-29.96	0.141446	0.14898	0.152752	0.19735	-0.953995	-1.48989	-1.08302	0.125281	0.147444	0.202557	0.101479	0.223191	0.109455	0.165262	-0.0950737	-0.0251007	-0.0405521	-0.0641899	-0.0138569	0.0453396		-39.86	0.212197	0.243274	0.208754	0.262891	0.268142	0.255385		-29.9	-0.3535
-29.86	0.151211	0.146049	0.154705	0.200279	-0.965711	-1.49673	-1.07716	0.123524	0.147446	0.206853	0.0964032	0.217527	0.108869	0.162918	-0.0833549	-0.00948	-0.0464115	-0.0524712	-0.01581	0.051199		-39.7599	0.21139	0.243145	0.208884	0.26651	0.262439	0.252026		-29.8	-0.3535
-29.76	0.15375	0.150932	0.154314	0.201549	-0.967372	-1.49839	-1.08732	0.124303	0.144514	0.204314	0.095229	0.217719	0.103008	0.168386	-0.0892167	0.00419	-0.048367	-0.0544243	-0.000185	0.0597935		-39.66	0.211233	0.240982	0.209066	0.266745	0.266214	0.253849		-29.7	-0.3594
-29.66	0.146328	0.151517	0.147282	0.194713	-0.974212	-1.50816	-1.09045	0.118444	0.149982	0.205873	0.0981594	0.217331	0.105936	0.160966	-0.0853081	0.00029	-0.038599	-0.0485649	0.0134869	0.0570583		-39.56	0.203993	0.247856	0.209297	0.265623	0.275351	0.251268		-29.6	-0.3535
-29.56	0.148672	0.150932	0.144941	0.202134	-0.98085	-1.5109	-1.09669	0.116198	0.147444	0.19904	0.0968897	0.222897	0.102421	0.161354	-0.0938997	-0.000489	-0.0471907	-0.0591097	0.00958	0.0465136		-39.46	0.205349	0.244682	0.211331	0.265417	0.265694	0.244474		-29.5	-0.3535
-29.46	0.156093	0.148393	0.151776	0.203698	-0.992568	-1.51968	-1.09767	0.110829	0.141976	0.201969	0.0876139	0.209715	0.103008	0.157063	-0.0989816	0.00107	-0.0405521	-0.0466118	-0.000967	0.0590115		-39.36	0.208421	0.245773	0.212555	0.264843	0.266757	0.254133		-29.4	-0.3594
-29.36	0.150822	0.150345	0.14748	0.203403	-0.998135	-1.52622	-1.10099	0.107313	0.14061	0.201973	0.0889809	0.209714	0.0961736	0.156083	-0.0892143	0.0081	-0.0444584	-0.0485649	0.0123158	0.0551052		-39.2599	0.211387	0.24843	0.215079	0.268592	0.266759	0.25114		-29.3	-0.3535
-29.26	0.150237	0.154448	0.150801	0.20155	-1.01034	-1.53452	-1.10255	0.114733	0.132795	0.195133	0.0895655	0.208736	0.100079	0.159012	-0.0735929	0.0081	-0.0346963	-0.0466118	0.0193462	0.0648708		-39.16	0.209826	0.247648	0.221591	0.26638	0.261682	0.249968		-29.2	-0.3633
-29.16	0.155117	0.155817	0.156658	0.200085	-1.0079	-1.54147	-1.10001	0.114148	0.135725	0.192203	0.0876129	0.198384	0.100078	0.158036	-0.0833549	-0.00166	-0.0444584	-0.0485649	0.0193462	0.0551052		-39.06	0.209642	0.254313	0.222397	0.269452	0.261131	0.25046		-29.1	-0.3594
-29.06	0.155114	0.156402	0.156655	0.204478	-1.00741	-1.5355	-1.10646	0.115222	0.124007	0.194157	0.0929832	0.204341	0.0981252	0.159989	-0.0833609	0.0120027	-0.0300105	-0.0282576	0.0232525	0.0687711		-38.96	0.213786	0.255853	0.220289	0.275807	0.258115	0.249916		-29	-0.3633
-28.96	0.153164	0.154837	0.154705	0.209556	-1.01894	-1.54507	-1.11818	0.119617	0.135725	0.198063	0.0889792	0.201902	0.100078	0.154132	-0.0794487	0.0081	-0.0327396	-0.0309868	0.0388775	0.0648708		-38.86	0.21152	0.261894	0.220472	0.269896	0.256839	0.250334		-28.9	-0.3633
-28.86	0.158047	0.152886	0.166424	0.211509	-1.02187	-1.54995	-1.11037	0.114834	0.130257	0.200019	0.0877127	0.196141	0.0942207	0.155302	-0.0872612	-0.00166	-0.0327396	-0.0309868	0.0330181	0.0648708		-38.7599	0.204645	0.257885	0.218415	0.271484	0.256345	0.243588		-28.8	-0.3633
-28.76	0.164883	0.159724	0.170719	0.210044	-1.02821	-1.55631	-1.11525	0.108483	0.132992	0.195329	0.0842924	0.194675	0.0895329	0.149246	-0.0794511	0.0120063	-0.032742	-0.0212212	0.0252056	0.0746365		-38.66	0.201234	0.257674	0.213907	0.269374	0.259077	0.245151		-28.7	-0.3711
-28.66	0.167812	0.164995	0.175213	0.215905	-1.02723	-1.55533	-1.11232	0.112779	0.131819	0.19396	0.0915175	0.189593	0.0828896	0.154517	-0.0735893	0.0217743	-0.0190678	-0.0173149	0.0330181	0.0883083		-38.56	0.20704	0.256138	0.208205	0.26776	0.251368	0.245254		-28.6	-0.3652
-28.56	0.174062	0.166557	0.175214	0.220787	-1.03016	-1.55533	-1.12013	0.112779	0.129865	0.19611	0.0876121	0.1853	0.0844536	0.150612	-0.0774932	0.0276361	-0.0268779	-0.0114532	0.0486431	0.0785451		-38.46	0.210894	0.251504	0.208128	0.266797	0.250616	0.243068		-28.5	-0.375
-28.46	0.176601	0.164019	0.175213	0.218735	-1.03749	-1.56363	-1.1133	0.12059	0.128889	0.194157	0.08761	0.18432	0.0838661	0.151195	-0.0767171	0.0393524	-0.0171146	-0.0095	0.0388775	0.0785427		-38.36	0.213994	0.25416	0.208831	0.26625	0.248661	0.244109		-28.4	-0.375
-28.36	0.181484	0.169487	0.177166	0.22274	-1.04384	-1.56021	-1.11525	0.119908	0.136698	0.196105	0.0802887	0.186765	0.0834741	0.139481	-0.0657768	0.033493	-0.0171146	-0.0056	0.0408306	0.0844021		-38.2599	0.210035	0.251452	0.20508	0.264245	0.251369	0.240698		-28.3	-0.3711
-28.26	0.181875	0.176323	0.181074	0.230455	-1.04823	-1.56753	-1.12013	0.122057	0.127913	0.191226	0.0685692	0.175045	0.0668755	0.14241	-0.0735869	0.0354486	-0.0151591	-0.0095	0.0447369	0.0804958		-38.16	0.197689	0.243716	0.209196	0.265052	0.248636	0.234969		-28.2	-0.375
-28.16	0.186954	0.176325	0.180095	0.232313	-1.05575	-1.57603	-1.12248	0.119127	0.127913	0.19611	0.0714989	0.180904	0.067852	0.138504	-0.0794487	0.0342751	-0.00735	-0.0095	0.0505962	0.0793247		-38.06	0.202172	0.241217	0.209301	0.257032	0.239939	0.229527		-28.1	-0.375
-28.06	0.17954	0.17984	0.171316	0.225968	-1.06112	-1.57847	-1.14063	0.119615	0.128303	0.19611	0.0710106	0.18764	0.0776176	0.135574	-0.0657828	0.0510652	-0.00345	0.000257	0.0505962	0.0961149		-37.96	0.197406	0.238822	0.205472	0.258644	0.236527	0.227677		-28	-0.3808
-27.96	0.183436	0.164606	0.177166	0.223229	-1.07597	-1.59195	-1.13967	0.11913	0.129866	0.196109	0.07521	0.184814	0.0854301	0.125815	-0.0560112	0.0510712	-0.00344	-0.0056	0.0650501	0.0863552		-37.86	0.192224	0.23252	0.210629	0.259713	0.240172	0.227808		-27.9	-0.375
-27.86	0.181095	0.175346	0.177754	0.224498	-1.07529	-1.58775	-1.14201	0.117958	0.122446	0.194163	0.0683768	0.178756	0.0785947	0.132255	-0.0462456	0.0549774	0.000463	0.0139351	0.0720806	0.0902615		-37.7599	0.192926	0.235488	0.210992	0.256901	0.234338	0.230437		-27.8	-0.3847
-27.76	0.184412	0.175934	0.185953	0.223522	-1.08505	-1.59068	-1.14552	0.123327	0.12557	0.192791	0.0659332	0.179634	0.0772286	0.125808	-0.038439	0.0588777	0.0199888	0.0197945	0.0740337	0.109793		-37.66	0.191987	0.237623	0.206226	0.255703	0.232646	0.232651		-27.7	-0.3847
-27.66	0.177967	0.179641	0.178143	0.223717	-1.0956	-1.5983	-1.15529	0.121082	0.128889	0.18771	0.0588053	0.172117	0.0721473	0.120929	-0.0364799	0.0588837	0.0168705	0.0205765	0.0837994	0.111746		-37.56	0.190686	0.237492	0.201669	0.254661	0.230821	0.228614		-27.6	-0.3906
-27.56	0.189297	0.173783	0.177166	0.223717	-1.10439	-1.60513	-1.15529	0.120105	0.11717	0.19025	0.0568504	0.176997	0.074688	0.120926	-0.0384355	0.0627875	0.0180392	0.0315108	0.0857525	0.10979		-37.46	0.190765	0.239082	0.202867	0.248229	0.23262	0.230932		-27.5	-0.3847
-27.46	0.189296	0.174372	0.179508	0.227037	-1.10927	-1.60709	-1.15529	0.119908	0.121077	0.193571	0.0595847	0.17778	0.0780067	0.123854	-0.0384331	0.0686493	0.0219479	0.0237007	0.0837994	0.119558		-37.36	0.19566	0.238222	0.202008	0.247657	0.231733	0.226922		-27.4	-0.3847
-27.36	0.189686	0.179253	0.186932	0.228111	-1.11366	-1.60953	-1.16213	0.123326	0.120686	0.193766	0.0600726	0.176314	0.0782032	0.125808	-0.0220261	0.0784149	0.0278072	0.0354195	0.0896587	0.121511		-37.2599	0.199435	0.237154	0.200289	0.247526	0.225563	0.224266		-27.3	-0.3847
-27.26	0.196722	0.186088	0.186934	0.228895	-1.12069	-1.61655	-1.16544	0.12186	0.122053	0.195133	0.0617333	0.176021	0.0776176	0.123269	-0.0208514	0.0725591	0.0317171	0.0237007	0.0896587	0.119558		-37.16	0.189566	0.234523	0.198568	0.241823	0.224182	0.220281		-27.2	-0.3898
-27.16	0.19418	0.181795	0.186932	0.219617	-1.12899	-1.61997	-1.17872	0.125474	0.116194	0.19318	0.059291	0.182368	0.0766411	0.130689	-0.0169487	0.0881805	0.0512447	0.043232	0.0896587	0.125418		-37.06	0.185217	0.230852	0.192685	0.240729	0.224964	0.215854		-27.1	-0.3828
-27.06	0.205896	0.183159	0.192789	0.214827	-1.12929	-1.62418	-1.17482	0.119615	0.11424	0.199039	0.0534324	0.178464	0.0815239	0.127762	-0.0110893	0.0823212	0.0473385	0.0393257	0.093565	0.125418		-36.96	0.186391	0.235279	0.194246	0.243203	0.222358	0.216114		-27	-0.3926
-26.96	0.202968	0.181206	0.193768	0.226647	-1.13173	-1.62565	-1.18166	0.126941	0.108382	0.191227	0.0607576	0.170163	0.0737114	0.123857	-0.0208526	0.0881805	0.0375729	0.0393257	0.0994244	0.113699		-36.86	0.186208	0.232051	0.193233	0.244583	0.219861	0.216611		-26.9	-0.3926
-26.86	0.199063	0.184136	0.194744	0.222741	-1.14247	-1.6315	-1.1924	0.121864	0.111703	0.189276	0.0556815	0.168016	0.0776181	0.120537	-0.0208549	0.0784149	0.0414791	0.043232	0.0896587	0.113699		-36.7599	0.17699	0.234343	0.194223	0.243569	0.22585	0.218694		-26.8	-0.4004
-26.76	0.195159	0.188039	0.187911	0.221766	-1.14833	-1.64712	-1.19728	0.11698	0.106039	0.182049	0.0537262	0.161568	0.0645332	0.117996	-0.0267143	0.0823212	0.0414791	0.0393257	0.093565	0.10784		-36.66	0.168656	0.240332	0.193961	0.240443	0.220771	0.220125		-26.7	-0.3945
-26.66	0.201016	0.179254	0.184978	0.220299	-1.15663	-1.65347	-1.20509	0.111314	0.101545	0.172673	0.0451311	0.160396	0.0541802	0.117407	-0.00914	0.0948219	0.0473385	0.0549507	0.0896587	0.115652		-36.56	0.169618	0.238222	0.193544	0.242708	0.220145	0.218197		-26.6	-0.4043
-26.56	0.201015	0.170852	0.184001	0.216881	-1.16689	-1.65494	-1.20412	0.117662	0.10877	0.178532	0.0469856	0.161275	0.0629692	0.11116	-0.00523	0.0920868	0.0512447	0.0510445	0.106066	0.115652		-36.46	0.169149	0.236087	0.19206	0.238332	0.212698	0.214916		-26.5	-0.4004
-26.46	0.201015	0.184137	0.187321	0.222741	-1.17216	-1.65494	-1.21096	0.113267	0.100569	0.169742	0.0504024	0.160395	0.0565223	0.117017	0.00961	0.0873985	0.0668697	0.0463562	0.113096	0.115652		-36.36	0.167796	0.234054	0.198623	0.238541	0.21025	0.218718		-26.4	-0.4043
-26.36	0.201603	0.183159	0.187519	0.221569	-1.18075	-1.65611	-1.2172	0.116196	0.105451	0.16974	0.0519664	0.160397	0.0580876	0.118972	0.00258	0.0842743	0.0610104	0.043232	0.108408	0.115652		-36.2599	0.165166	0.236842	0.198674	0.235651	0.210769	0.224447		-26.3	-0.4043
-26.26	0.200039	0.171442	0.189471	0.220886	-1.1912	-1.66168	-1.22209	0.113268	0.110335	0.175601	0.0519676	0.150631	0.0600395	0.119361	0.00844	0.0784149	0.0571041	0.0393257	0.105284	0.105886		-36.16	0.156832	0.231113	0.198413	0.23513	0.206344	0.220671		-26.2	-0.4101
-26.16	0.203357	0.180817	0.187908	0.220105	-1.19198	-1.66246	-1.2256	0.118442	0.107405	0.170522	0.0542122	0.154829	0.0629692	0.124438	0.00844	0.0881805	0.0668697	0.0393257	0.111143	0.111746		-36.06	0.156389	0.228144	0.197138	0.23013	0.20736	0.219734		-26.1	-0.4043
-26.06	0.201988	0.183159	0.193177	0.228987	-1.19814	-1.66372	-1.2256	0.124301	0.111897	0.176187	0.0571432	0.151901	0.0655079	0.11409	0.00845	0.0784209	0.0571101	0.0354254	0.120909	0.0961268		-35.96	0.152691	0.225071	0.196018	0.227474	0.207775	0.216244		-26	-0.414
-25.96	0.201016	0.179251	0.188885	0.229575	-1.21279	-1.66665	-1.23048	0.117175	0.104475	0.172672	0.0597808	0.147702	0.0526161	0.109208	0.0182052	0.0881805	0.0668697	0.0322952	0.105284	0.0961208		-35.86	0.145842	0.219941	0.196356	0.223489	0.207619	0.217782		-25.9	-0.4199
-25.86	0.200039	0.169487	0.192791	0.223228	-1.21815	-1.66421	-1.23439	0.117078	0.104476	0.177556	0.0602693	0.149168	0.0629704	0.110184	0.00727	0.0745087	0.0571041	0.0354195	0.0994244	0.0922146		-35.7599	0.13342	0.215045	0.187946	0.22474	0.201528	0.212208		-25.8	-0.414
-25.76	0.210778	0.176326	0.196693	0.222249	-1.22109	-1.66715	-1.22854	0.122934	0.103498	0.178532	0.0622216	0.150143	0.0580864	0.121902	0.00845	0.0725591	0.0610139	0.0237007	0.0994244	0.0765896		-35.66	0.128603	0.209941	0.176983	0.216667	0.193532	0.208511		-25.7	-0.4238
-25.66	0.202968	0.187063	0.19572	0.228599	-1.23232	-1.67154	-1.23927	0.119913	0.105451	0.180485	0.0586121	0.15044	0.0600395	0.112731	0.00844	0.0784149	0.0629635	0.0354195	0.0994244	0.0765896		-35.56	0.125766	0.208355	0.177349	0.216042	0.195408	0.213383		-25.6	-0.4199
-25.56	0.213707	0.182182	0.199624	0.226157	-1.24491	-1.66813	-1.24123	0.109658	0.0956877	0.177166	0.0542145	0.141162	0.0518379	0.103348	-0.00132	0.0784185	0.0512483	0.019798	0.0955181	0.0765932		-35.46	0.131834	0.210147	0.188646	0.21573	0.205428	0.21976		-25.5	-0.4238
-25.46	0.207851	0.189997	0.193768	0.233483	-1.24306	-1.67643	-1.24806	0.1118	0.0898265	0.164859	0.0436643	0.144281	0.0414848	0.115061	0.0123422	0.0823212	0.070776	0.0295601	0.0896587	0.0863552		-35.36	0.134254	0.209525	0.181382	0.216458	0.20137	0.219605		-25.4	-0.4355
-25.36	0.213711	0.183159	0.197086	0.226548	-1.26113	-1.67495	-1.25197	0.107407	0.0947063	0.168761	0.0474724	0.140866	0.0483196	0.106277	0.0182076	0.0784149	0.0766354	0.0295601	0.0896587	0.0785427		-35.2599	0.132769	0.206192	0.181696	0.216016	0.193194	0.215593		-25.3	-0.4355
-25.26	0.213708	0.185502	0.201577	0.228598	-1.26259	-1.67838	-1.25197	0.113268	0.0898266	0.16486	0.0470848	0.140866	0.0463677	0.105301	0.00844	0.0647454	0.0676541	0.0158882	0.0896587	0.0804958		-35.16	0.128837	0.205722	0.178623	0.206484	0.188765	0.214812		-25.2	-0.4355
-25.16	0.203945	0.18511	0.189861	0.219321	-1.27675	-1.68765	-1.26955	0.11229	0.0849437	0.158024	0.0484493	0.140277	0.0448037	0.112134	0.0221138	0.0725555	0.0668697	0.0197945	0.0896587	0.0844021		-35.06	0.119722	0.201034	0.175888	0.206484	0.188113	0.209994		-25.1	-0.4316
-25.06	0.21761	0.176323	0.207432	0.218342	-1.28691	-1.69059	-1.26955	0.115513	0.0892391	0.156071	0.0483541	0.150923	0.0424614	0.110182	0.0221114	0.0725532	0.0707736	0.0139327	0.0896587	0.0785403		-34.96	0.123317	0.197415	0.176434	0.204219	0.194598	0.204629		-25	-0.4355
-24.96	0.216251	0.188429	0.200214	0.229381	-1.29696	-1.69712	-1.27189	0.112094	0.0904122	0.164468	0.0556765	0.153752	0.0469532	0.11604	0.0318758	0.0666962	0.0766354	0.0237007	0.093565	0.0746365		-34.86	0.121181	0.191216	0.176227	0.202083	0.187724	0.206609		-24.9	-0.4355
-24.86	0.215076	0.192535	0.190838	0.221081	-1.30038	-1.70054	-1.28322	0.120103	0.0927539	0.168763	0.0480607	0.152585	0.0492961	0.114479	0.0279732	0.0666962	0.0668697	0.0295601	0.0896587	0.0746365		-34.7599	0.119462	0.189967	0.173283	0.199061	0.187072	0.205307		-24.8	-0.4355
-24.76	0.220546	0.192927	0.191813	0.224692	-1.31728	-1.70474	-1.2842	0.116686	0.086897	0.158024	0.0485496	0.14819	0.0395317	0.106277	0.0377328	0.0713785	0.0766294	0.0295601	0.0896587	0.0844021		-34.66	0.121285	0.194134	0.174846	0.198281	0.192021	0.208302		-24.7	-0.4453
-24.66	0.21371	0.191947	0.188298	0.210045	-1.32704	-1.70474	-1.29298	0.113268	0.0868968	0.152554	0.0431786	0.149654	0.0414848	0.104325	0.0318794	0.0686493	0.0766354	0.0295601	0.0896587	0.0883083		-34.56	0.127615	0.191428	0.169537	0.1981	0.184187	0.208932		-24.6	-0.4453
-24.56	0.21605	0.188042	0.199624	0.214438	-1.34159	-1.7023	-1.29728	0.110338	0.082014	0.152165	0.0470848	0.149654	0.0360145	0.103348	0.0377388	0.0627899	0.0668697	0.0197945	0.0896587	0.0844021		-34.46	0.123684	0.188145	0.172112	0.196121	0.190665	0.215021		-24.5	-0.4414
-24.46	0.222498	0.197808	0.20451	0.212975	-1.34657	-1.70865	-1.29592	0.114244	0.084944	0.149235	0.0422017	0.148677	0.0317192	0.102371	0.043591	0.080368	0.0688229	0.0315132	0.0798931	0.0961208		-34.36	0.119385	0.188041	0.167452	0.205755	0.187594	0.212339		-24.4	-0.4453
-24.36	0.220547	0.20269	0.20158	0.212486	-1.35487	-1.70816	-1.3008	0.104967	0.0732237	0.144351	0.0378074	0.145259	0.0229283	0.0916288	0.0494576	0.0706024	0.0727291	0.0217476	0.0916119	0.0961208		-34.2599	0.116078	0.191267	0.163907	0.202186	0.186418	0.209211		-24.3	-0.4551
-24.26	0.222497	0.199762	0.204507	0.212973	-1.3622	-1.71256	-1.30764	0.103893	0.0742018	0.143767	0.0392723	0.141842	0.0190239	0.0955354	0.0514023	0.0842659	0.092252	0.0393257	0.0916119	0.113699		-34.16	0.115165	0.188404	0.163908	0.201275	0.182776	0.207521		-24.2	-0.4551
-24.16	0.223476	0.207571	0.206463	0.21102	-1.36904	-1.71256	-1.31251	0.105354	0.0712722	0.146305	0.0446414	0.146234	0.0258598	0.0965078	0.0533638	0.080368	0.0844479	0.043232	0.093565	0.121511		-34.06	0.112951	0.191529	0.161174	0.198411	0.182775	0.208171		-24.1	-0.4648
-24.06	0.226405	0.20269	0.212321	0.212875	-1.37968	-1.70816	-1.30861	0.110142	0.0804521	0.150211	0.0410309	0.143601	0.0278129	0.0873335	0.047508	0.0803716	0.0824983	0.019798	0.0955181	0.115656		-33.96	0.115558	0.19218	0.16573	0.197369	0.183425	0.208172		-24	-0.4648
-23.96	0.22738	0.205623	0.213299	0.22323	-1.38612	-1.70621	-1.30373	0.101846	0.0738125	0.145916	0.0405459	0.137256	0.022541	0.0808935	0.0377388	0.0706024	0.0785885	0.0237007	0.0896587	0.105886		-33.86	0.1179	0.192961	0.165862	0.204661	0.185249	0.211947		-23.9	-0.4648
-23.86	0.224453	0.211479	0.206463	0.215904	-1.39735	-1.70376	-1.32033	0.102526	0.0624876	0.137523	0.0402492	0.14477	0.0151205	0.0877226	0.0377388	0.0706024	0.0785885	0.0295601	0.0896587	0.105886		-33.7599	0.119332	0.188795	0.161044	0.202837	0.180692	0.208041		-23.8	-0.4699
-23.76	0.223475	0.205623	0.209391	0.21688	-1.40908	-1.7106	-1.32326	0.109362	0.0712722	0.147282	0.0392723	0.148678	0.0160942	0.0916291	0.0424271	0.0608368	0.0785885	0.0295601	0.0798931	0.105886		-33.66	0.114643	0.189316	0.165472	0.201797	0.184729	0.217286		-23.7	-0.4726
-23.66	0.224453	0.210892	0.20158	0.21444	-1.42128	-1.71109	-1.33205	0.110828	0.0849436	0.147282	0.0426917	0.150144	0.0297661	0.0789365	0.0396919	0.0608368	0.0785885	0.0197945	0.0837994	0.105886		-33.56	0.126963	0.183744	0.161852	0.202005	0.180797	0.214397		-23.6	-0.4726
-23.56	0.22445	0.209527	0.204507	0.20516	-1.42606	-1.71354	-1.334	0.106921	0.0722484	0.140446	0.0485497	0.141351	0.0151176	0.0808868	0.0494516	0.0608308	0.0746763	0.0295541	0.0896587	0.115646		-33.46	0.119098	0.190043	0.156824	0.202604	0.181602	0.216114		-23.5	-0.4824
-23.46	0.224451	0.204644	0.208416	0.207116	-1.43935	-1.7106	-1.33889	0.105457	0.0771313	0.147282	0.04318	0.142819	0.0239067	0.0769834	0.0396919	0.0608368	0.0688229	0.0197945	0.0994244	0.109793		-33.36	0.123054	0.187649	0.153647	0.206301	0.180146	0.214656		-23.4	-0.4824
-23.36	0.21957	0.213432	0.20451	0.206627	-1.44863	-1.71792	-1.34611	0.100571	0.0702984	0.137519	0.0412239	0.14477	0.0209799	0.0955351	0.0396919	0.0608368	0.0590572	0.0197945	0.0994244	0.115652		-33.2599	0.120529	0.181451	0.153049	0.199869	0.180692	0.215203		-23.3	-0.4941
-23.26	0.219568	0.214412	0.209391	0.205161	-1.46122	-1.72076	-1.34962	0.103014	0.069319	0.147282	0.0479622	0.150143	0.0229301	0.0877227	0.0533555	0.0745003	0.076627	0.0295601	0.0994244	0.129324		-33.16	0.121155	0.183326	0.149716	0.189036	0.183817	0.216115		-23.2	-0.4902
-23.16	0.21957	0.211868	0.20451	0.202233	-1.46474	-1.72818	-1.35978	0.10692	0.0751779	0.142399	0.0481597	0.144283	0.0258598	0.0896742	0.0592232	0.0725555	0.0883541	0.0295601	0.103331	0.135183		-33.06	0.124175	0.18481	0.142477	0.188151	0.18038	0.213589		-23.1	-0.4844
-23.06	0.219566	0.220269	0.204506	0.20223	-1.47646	-1.73404	-1.36525	0.0971538	0.0702954	0.145328	0.0348778	0.146237	0.0190239	0.086746	0.0592232	0.0784149	0.0883541	0.0158882	0.105284	0.131277		-32.96	0.123161	0.18244	0.137763	0.189089	0.181082	0.209083		-23	-0.4941
-22.96	0.207852	0.214408	0.197674	0.198814	-1.48964	-1.73453	-1.37209	0.0981298	0.0624828	0.138493	0.0358529	0.140376	0.0112114	0.0896731	0.0631294	0.0823212	0.0922604	0.00612	0.0857525	0.10784		-32.86	0.120373	0.179419	0.137346	0.19151	0.178478	0.216503		-22.9	-0.4941
-22.86	0.210782	0.212456	0.198651	0.198914	-1.49774	-1.74869	-1.38283	0.0956865	0.0615048	0.14142	0.0412222	0.145747	0.0102348	0.0906524	0.0631294	0.0823212	0.0981197	0.00417	0.0857525	0.0961208		-32.7599	0.127146	0.1858	0.143333	0.189164	0.183162	0.217675		-22.8	-0.4941
-22.76	0.213714	0.214409	0.198653	0.187097	-1.51893	-1.75347	-1.38869	0.0986193	0.0683422	0.142399	0.0416145	0.138912	0.0160942	0.0994416	0.0885105	0.0979366	0.107876	0.0197945	0.0701275	0.10198		-32.66	0.128837	0.185149	0.141123	0.187604	0.180172	0.218848		-22.7	-0.4941
-22.66	0.21957	0.209529	0.203533	0.184168	-1.52382	-1.75894	-1.38283	0.107409	0.0742016	0.141423	0.050991	0.139888	0.012188	0.0945586	0.0787544	0.101852	0.0981197	0.0139351	0.0759869	0.0863552		-32.56	0.126753	0.184626	0.147761	0.180962	0.180558	0.221188		-22.6	-0.5039
-22.56	0.222498	0.209526	0.203532	0.19149	-1.52822	-1.7565	-1.39748	0.111315	0.0712719	0.143375	0.0402489	0.138914	0.0102348	0.0818635	0.0826547	0.111612	0.0934255	0.0236948	0.0693455	0.0902555		-32.46	0.131962	0.186191	0.148674	0.182265	0.184338	0.221454		-22.5	-0.5039
-22.46	0.222498	0.210504	0.203533	0.182701	-1.53154	-1.75846	-1.40041	0.097935	0.0634594	0.12775	0.0366347	0.138228	-0.0024605	0.0863538	0.0982761	0.123337	0.0961666	0.0393257	0.0720806	0.101198		-32.36	0.128916	0.180879	0.143362	0.186381	0.18262	0.224291		-22.4	-0.5039
-22.36	0.21957	0.213432	0.207439	0.184166	-1.54432	-1.75992	-1.40138	0.0994007	0.0659973	0.132241	0.0420068	0.140671	-0.0048046	0.0808868	0.11274	0.1124	0.0969486	0.044014	0.0837994	0.0949497		-32.2599	0.129646	0.178848	0.151096	0.186457	0.184987	0.224708		-22.3	-0.5039
-22.26	0.217617	0.212455	0.196698	0.173912	-1.55556	-1.76236	-1.40724	0.101549	0.064436	0.123844	0.0343895	0.135395	-0.00831985	0.0769806	0.115077	0.11552	0.0942092	0.0463562	0.0826283	0.0961208		-32.16	0.129749	0.180592	0.146982	0.189167	0.182516	0.224187		-22.2	-0.5039
-22.16	0.221523	0.216363	0.207439	0.170983	-1.56239	-1.77017	-1.4131	0.105944	0.0751781	0.136539	0.0421031	0.13979	-0.00050735	0.068192	0.111958	0.109665	0.0883541	0.0334663	0.0857525	0.0961208		-32.06	0.128055	0.17382	0.140861	0.184218	0.181081	0.2208		-22.1	-0.5137
-22.06	0.214697	0.212455	0.190848	0.167081	-1.57938	-1.78384	-1.43008	0.107897	0.0654125	0.133609	0.0446435	0.1394	-0.0112496	0.0730743	0.113901	0.119421	0.0981102	0.0490818	0.0740337	0.101971		-31.96	0.124619	0.16838	0.136723	0.184296	0.173637	0.214658		-22	-0.5137
-21.96	0.222496	0.203671	0.20158	0.169032	-1.59658	-1.78873	-1.41994	0.114244	0.0566235	0.131657	0.0451309	0.136569	-0.0040245	0.0769787	0.104143	0.109665	0.086401	0.0490913	0.0857525	0.0844021		-31.86	0.121572	0.171686	0.136773	0.177735	0.176785	0.221712		-21.9	-0.5137
-21.86	0.216641	0.220269	0.20451	0.176842	-1.5995	-1.78872	-1.43009	0.114243	0.065413	0.134584	0.0441538	0.135396	-0.0005045	0.0740509	0.102192	0.108883	0.086401	0.0490913	0.0798931	0.0844021		-31.7599	0.129228	0.172127	0.142422	0.186949	0.184984	0.217544		-21.8	-0.5097
-21.76	0.226403	0.229065	0.212318	0.182698	-1.60342	-1.79048	-1.42287	0.111803	0.0615063	0.133609	0.0485498	0.14526	-0.00343705	0.0799103	0.0943758	0.0979426	0.0824912	0.0490913	0.0837994	0.0804958		-31.66	0.125321	0.172388	0.136174	0.185389	0.17314	0.215204		-21.7	-0.5039
-21.66	0.224453	0.241753	0.207439	0.180748	-1.61317	-1.8024	-1.42677	0.109359	0.0683422	0.138492	0.0486463	0.155511	-0.0014839	0.0886945	0.0982857	0.101852	0.0805416	0.0393257	0.0857525	0.0746365		-31.56	0.12506	0.167439	0.131876	0.177316	0.170664	0.210383		-21.6	-0.5137
-21.56	0.224454	0.239799	0.206464	0.17489	-1.6165	-1.80143	-1.43654	0.111996	0.0693188	0.134586	0.0438624	0.146043	0.00398635	0.0730762	0.0885165	0.103802	0.0824912	0.0393221	0.0837994	0.0648673		-31.46	0.126495	0.170826	0.128752	0.181354	0.171447	0.213772		-21.5	-0.5097
-21.46	0.231287	0.239804	0.214276	0.172938	-1.62626	-1.80045	-1.43752	0.11102	0.0644379	0.125212	0.0419073	0.145454	-0.0069523	0.0760002	0.0943735	0.107712	0.0817127	0.0451851	0.0818462	0.0699482		-31.36	0.126103	0.168612	0.133049	0.18487	0.174831	0.214031		-21.4	-0.5137
-21.36	0.232266	0.248588	0.207439	0.163758	-1.64345	-1.8024	-1.44142	0.10936	0.0673637	0.124817	0.0363407	0.146725	-0.00343705	0.0740509	0.0885201	0.107712	0.0746822	0.0334663	0.0701275	0.0629177		-31.2599	0.131963	0.168743	0.141642	0.182914	0.178084	0.213249		-21.3	-0.5137
-21.26	0.226407	0.249569	0.204511	0.162192	-1.65653	-1.80142	-1.44728	0.100279	0.0634594	0.132633	0.022377	0.146042	-0.010273	0.058815	0.0740626	0.107708	0.0707724	0.0354195	0.0740337	0.0590115		-31.16	0.131572	0.172259	0.143206	0.181875	0.180302	0.219369		-21.2	-0.5137
-21.16	0.231289	0.254451	0.203533	0.160242	-1.662	-1.81217	-1.44728	0.101743	0.0550595	0.135952	0.0175923	0.145942	-0.0176964	0.0701425	0.0807076	0.117477	0.0746822	0.0334663	0.0752048	0.066824		-31.06	0.135998	0.171735	0.140079	0.1863	0.186548	0.220408		-21.1	-0.5039
-21.06	0.22738	0.253472	0.211342	0.156333	-1.67568	-1.819	-1.45217	0.0894403	0.057209	0.13654	0.00509265	0.146727	-0.0307808	0.0672149	0.0826571	0.113568	0.0746787	0.0354159	0.07794	0.0687735		-30.96	0.137431	0.174212	0.136045	0.184479	0.180954	0.213511		-21	-0.5039
-20.96	0.218981	0.258354	0.205875	0.15604	-1.6871	-1.82418	-1.45998	0.0800662	0.0507641	0.135563	0.0138832	0.13989	-0.0317574	0.0623351	0.0807052	0.101852	0.0746822	0.0334663	0.0740337	0.0629177		-30.86	0.134046	0.173691	0.136826	0.182396	0.184599	0.216505		-20.9	-0.5137
-20.86	0.210781	0.267533	0.209393	0.144421	-1.7038	-1.83423	-1.46974	0.0746965	0.0468583	0.134589	0.0202322	0.135494	-0.0385952	0.0662384	0.0873489	0.108494	0.0754642	0.0401077	0.0720806	0.0636997		-30.7599	0.140815	0.171999	0.132529	0.186302	0.17861	0.217678		-20.8	-0.5137
-20.76	0.204538	0.260304	0.210374	0.137882	-1.72304	-1.84976	-1.48477	0.0733262	0.0497875	0.128727	0.0241356	0.134518	-0.0424996	0.0652618	0.0846095	0.109661	0.0727248	0.0373726	0.078722	0.0609646		-30.66	0.138473	0.171217	0.131097	0.182266	0.17262	0.21364		-20.7	-0.5137
-20.66	0.205899	0.249179	0.214665	0.138464	-1.73944	-1.86323	-1.49768	0.0663955	0.0517406	0.132633	0.0148606	0.127195	-0.041523	0.0750322	0.0768013	0.117477	0.0746822	0.0385437	0.062315	0.0629177		-30.56	0.139123	0.164185	0.13383	0.180963	0.172879	0.210904		-20.6	-0.5137
-20.56	0.20492	0.245071	0.225016	0.140414	-1.75019	-1.87593	-1.50588	0.0668837	0.0576	0.135174	0.0202294	0.120846	-0.0428887	0.0945587	0.0709395	0.111616	0.0688205	0.0315108	0.0584087	0.0660396		-30.46	0.135609	0.166008	0.135652	0.182656	0.178737	0.219109		-20.5	-0.5097
-20.46	0.19809	0.246635	0.225994	0.139732	-1.76825	-1.89908	-1.53321	0.0742065	0.0673656	0.135563	0.0295078	0.131101	-0.0395699	0.105303	0.0670321	0.10693	0.0641346	0.027607	0.0525494	0.0609646		-30.36	0.140868	0.164159	0.13771	0.185311	0.173686	0.21666		-20.4	-0.5078
-20.36	0.206875	0.23687	0.222088	0.135338	-1.79921	-1.92242	-1.54728	0.0795792	0.0576012	0.13908	0.0407399	0.142331	-0.033123	0.118972	0.0611763	0.103806	0.0531979	0.0217476	0.0478611	0.0453396		-30.2599	0.144046	0.169056	0.133491	0.17742	0.180951	0.218718		-20.3	-0.5039
-20.26	0.213711	0.237844	0.223065	0.149499	-1.82801	-1.94596	-1.56252	0.08436	0.0595531	0.131657	0.0392726	0.135593	-0.0288277	0.11409	0.0611727	0.105755	0.0395224	0.0217476	0.0447369	0.0375271		-30.16	0.14264	0.167441	0.131878	0.180573	0.178479	0.218589		-20.2	-0.5137
-20.16	0.216641	0.243704	0.210957	0.158775	-1.85038	-1.96792	-1.57521	0.0888588	0.0478344	0.132046	0.0539256	0.117432	-0.034687	0.117418	0.0611763	0.0998993	0.0278072	0.0256538	0.04669	0.035574		-30.06	0.147404	0.170331	0.13021	0.18078	0.175587	0.219472		-20.1	-0.5137
-20.06	0.210787	0.243706	0.209787	0.150966	-1.87733	-1.99077	-1.5879	0.0996006	0.0292798	0.14279	0.0607569	0.104737	-0.041523	0.12835	0.0603883	0.0998933	0.0278013	0.0315073	0.0408306	0.035568		-29.96	0.141182	0.169889	0.131071	0.179507	0.171161	0.221297		-20	-0.5039
-19.96	0.191842	0.252495	0.200802	0.15028	-1.90926	-2.01547	-1.59806	0.0984293	0.0156078	0.148258	0.0746273	0.0977066	-0.0454292	0.10785	0.065073	0.105759	0.0375729	0.0373726	0.0408306	0.0414333		-29.86	0.135713	0.167285	0.120654	0.17625	0.172724	0.217652		-19.9	-0.5039
-19.86	0.194958	0.233161	0.198452	0.147739	-1.93173	-2.03892	-1.60373	0.0860314	0.0171719	0.162526	0.0667231	0.0794424	-0.0604713	-0.12146	0.0592232	0.0998993	0.0328846	0.0315132	0.04669	0.0308857		-29.7599	0.133942	0.166998	0.114248	0.173177	0.165588	0.209605		-19.8	-0.5
-19.76	0.208442	0.228858	0.210959	0.145299	-1.95527	-2.05562	-1.60977	-0.0110493	-0.114862	0.150211	-0.0768413	0.146627	-0.0835154	-0.374196	0.0514071	0.0959895	0.0219443	0.0315132	0.031065	0.019949		-29.66	0.13001	0.171217	0.112867	0.1725	0.169364	0.208691		-19.7	-0.4941
-19.66	0.218593	0.245272	0.226971	0.130849	-1.97655	-2.07359	-1.6254	-0.0410125	-0.360762	0.076578	-0.146064	0.162755	0.0272255	-0.203455	0.0396919	0.0901337	0.0160885	0.0315132	0.0271587	0.0140896		-29.56	0.134176	0.170566	0.110915	0.173412	0.169105	0.211819		-19.6	-0.4902
-19.56	0.227365	0.245659	0.264844	0.133279	-1.9999	-2.07741	-1.6096	0.217092	-0.105293	0.23732	0.254211	0.075305	0.3325	-0.105831	0.0455418	0.105749	0.0219383	0.036581	0.0173931	0.0160332		-29.46	0.134438	0.168742	0.114949	0.170417	0.171055	0.210776		-19.5	-0.4844
-19.46	0.057462	0.251313	0.258999	-0.0835166	-2.01455	-2.08365	-1.61213	0.331727	0.254476	0.501777	0.476482	0.145846	0.711017	0.04046	0.0299239	0.0991173	0.0160885	0.0256538	0.0166111	0.00432		-29.36	0.133785	0.170695	0.113648	0.167161	0.16715	0.208171		-19.4	-0.4844
-19.36	-0.153286	0.189995	0.051384	-0.394155	-1.9326	-1.98999	-1.40393	0.245096	0.176689	0.318769	0.413094	0.209746	0.728684	0.201004	0.0299263	0.0948219	0.0168705	0.0205765	0.00567	0.0012		-29.2599	0.13678	0.168222	0.111824	0.17341	0.164413	0.20804		-19.3	-0.4844
-19.26	-0.0084245	0.154875	-0.0367639	-0.162655	-1.4929	-1.54422	-0.767074	0.245009	0.257992	0.43322	0.431951	0.188817	0.412186	0.192804	0.0260158	0.0823169	0.0102248	0.0178413	-0.00331	-0.00818		-29.16	0.133655	0.161843	0.105054	0.166379	0.161812	0.20674		-19.2	-0.4805
-19.16	0.080509	0.503232	0.119938	0.0506495	-0.855579	-0.897343	-0.390834	0.18377	0.12694	0.325217	0.2713	0.153945	0.318831	0.19865	0.0260201	0.0706024	-0.00227	0.00808	-0.01581	-0.0191135		-29.06	0.132223	0.157286	0.104144	0.16625	0.155564	0.208304		-19.1	-0.4746
-19.06	0.145201	0.765193	0.162168	0.054694	-0.377118	-0.412046	-0.23337	0.134354	0.0185375	0.291031	0.150014	0.190661	0.159065	0.188699	0.0162508	0.0666926	-0.00735	-0.00169	-0.0275288	-0.0288827		-28.96	0.129881	0.153638	0.1031	0.165209	0.157773	0.208562		-19	-0.466
-18.96	0.244492	0.576204	0.183216	0.129125	-0.0793247	-0.10644	-0.0231391	0.111206	0.0462723	0.264471	0.178812	0.199938	0.101446	0.203912	0.0142965	0.064743	-0.0132084	-0.02005	-0.0361233	-0.0308323		-28.86	0.128316	0.155461	0.106878	0.166901	0.153219	0.209213		-18.9	-0.4414
-18.86	0.209416	0.447609	0.116619	0.166881	0.0553778	0.0282631	-0.0127106	0.144886	0.0804443	0.252142	0.194135	0.179923	0.126456	0.212723	0.0162544	0.0620079	-0.0171146	-0.0173149	-0.0412006	-0.0386448		-28.7599	0.127666	0.157415	0.101019	0.159739	0.155172	0.209214		-18.8	-0.416
-18.76	0.176216	0.322627	0.130882	0.149301	0.0790111	0.0571772	-0.00938815	0.164635	0.0894356	0.237713	0.19318	0.19067	0.125469	0.218583	0.0057	0.0491157	-0.0268826	-0.0290337	-0.0431538	-0.0445042		-28.66	0.125322	0.152727	0.0976333	0.161953	0.157255	0.211947		-18.7	-0.3879
-18.66	0.155117	0.222429	0.135563	0.116889	0.0977694	0.0774905	0.026741	0.152625	0.0898264	0.234783	0.166909	0.205613	0.107502	0.21956	-0.00132	0.0452118	-0.0425053	-0.0290337	-0.0490131	-0.0405979		-28.56	0.125322	0.152598	0.0981541	0.164557	0.150485	0.203225		-18.6	-0.3953
-18.56	0.140061	0.187454	0.132225	0.0964607	0.121287	0.0971013	0.0458647	0.153502	0.0824032	0.231655	0.153336	0.20063	0.0985146	0.208816	0.00453	0.041296	-0.0413437	-0.0349026	-0.0490131	-0.0347481		-28.46	0.12337	0.150905	0.10232	0.158047	0.151657	0.202444		-18.5	-0.5113
-18.46	0.115077	0.196831	0.125996	0.11063	0.127254	0.104045	0.0249855	0.152138	0.0786934	0.23029	0.139667	0.196728	0.0905114	0.197105	-0.00523	0.0256805	-0.0581303	-0.0446587	-0.0392475	-0.0386448		-28.36	0.121598	0.14554	0.0982578	0.155626	0.143999	0.201295		-18.4	-0.6734
-18.36	0.124844	0.171051	0.126385	0.107117	0.113976	0.0995559	0.0126801	0.152038	0.0853409	0.225414	0.127848	0.195261	0.0828977	0.205887	-0.0110893	0.0288048	-0.0639896	-0.050518	-0.0431538	-0.0452862		-28.2599	0.11436	0.143796	0.104325	0.156456	0.150091	0.203484		-18.3	-0.8316
-18.26	0.121919	0.153858	0.114671	0.0987202	0.0870244	0.083345	-0.00391645	0.158385	0.0728359	0.224041	0.123063	0.196336	0.0912894	0.222879	-0.0110953	0.0276277	-0.0639956	-0.034893	-0.0490131	-0.0464573		-28.16	0.114124	0.149082	0.10831	0.149454	0.156345	0.198927		-18.2	-1.014
-18.16	0.117031	0.146053	0.11369	0.103212	0.0684676	0.0579544	-0.0097809	0.15575	0.0843582	0.23947	0.115545	0.200926	0.0994929	0.217218	-0.0189018	0.0237274	-0.0639896	-0.0454407	-0.0490131	-0.0503635		-28.06	0.115946	0.152074	0.10935	0.153879	0.154909	0.204393		-18.1	-1.1746
-18.06	0.118983	0.133942	0.10451	0.0855326	0.0552822	0.044769	-0.0068518	0.144227	0.0689277	0.222086	0.0885876	0.195068	0.0905095	0.196122	-0.030623	0.0217719	-0.0600858	-0.0524735	-0.0576077	-0.0659909		-27.96	0.114515	0.155201	0.110782	0.155052	0.153347	0.204135		-18	-1.2461
-17.96	0.107856	0.124174	0.0951348	0.0699073	0.0445425	0.0170385	-0.0156373	0.13436	0.046856	0.206264	0.0771648	0.187936	0.0731239	0.1971	-0.0353124	0.0276337	-0.0581303	-0.0563774	-0.0704975	-0.0698948		-27.86	0.116337	0.153508	0.110133	0.15362	0.14762	0.197104		-17.9	-1.2394
-17.86	0.0971108	0.0923385	0.0843923	0.0587768	0.0269623	-0.0073776	-0.0287247	0.148031	0.0439336	0.224043	0.0773541	0.204341	0.0830968	0.201981	-0.0454636	0.0245094	-0.0632076	-0.0614548	-0.0744038	-0.0788784		-27.7599	0.105192	0.142806	0.109195	0.150285	0.147123	0.19049		-17.8	-1.2078
-17.76	0.0877329	0.0724135	0.0746258	0.0445181	0.0168082	-0.0216388	-0.0517743	0.146178	0.0513516	0.236149	0.0741357	0.210496	0.0844536	0.210772	-0.0540624	0.0159106	-0.0757127	-0.0680962	-0.0911999	-0.0874729		-27.66	0.107327	0.144967	0.105498	0.152813	0.146057	0.190333		-17.7	-1.2148
-17.66	0.0750389	0.0571788	0.0644721	0.05184	0.0045987	-0.0475177	-0.0625152	0.15135	0.0658035	0.23947	0.0757898	0.204338	0.0867977	0.208219	-0.0599174	0.00029	-0.0815678	-0.0798149	-0.093935	-0.0991917		-27.56	0.108734	0.145594	0.104171	0.146016	0.144993	0.183018		-17.6	-1.2101
-17.56	0.0725021	0.052887	0.0492402	0.0461787	-0.00848585	-0.0570851	-0.0679818	0.134453	0.064825	0.231853	0.0751112	0.19623	0.0897255	0.209404	-0.0501614	0.00223	-0.0764999	-0.0739651	-0.103701	-0.0874825		-27.46	0.106209	0.151113	0.105783	0.147396	0.142539	0.182912		-17.5	-1.1933
-17.46	0.0682	0.0429275	0.0414238	0.0403198	-0.0202073	-0.0629472	-0.0693543	0.133285	0.0663891	0.234196	0.0735491	0.193109	0.0905114	0.19807	-0.046248	-0.0102577	-0.0835209	-0.0805969	-0.10956	-0.0941143		-27.36	0.109436	0.151816	0.0999763	0.149323	0.137463	0.179135		-17.4	-1.1933
-17.36	0.0705454	0.0362854	0.0320475	0.0334816	-0.0172768	-0.0570869	-0.0670089	0.128986	0.0523253	0.218566	0.0657339	0.190768	0.0834794	0.182449	-0.0403862	-0.0114288	-0.0932865	-0.081768	-0.10956	-0.0952854		-27.2599	0.105141	0.14765	0.103622	0.152186	0.139284	0.182261		-17.3	-1.1933
-17.26	0.0678132	0.0312159	0.0244325	0.0253758	-0.0148387	-0.0524915	-0.052163	0.120399	0.0429516	0.204899	0.0614405	0.180612	0.0658988	0.18577	-0.0306325	-0.00168	-0.0835328	-0.0720024	-0.105654	-0.0855198		-27.16	0.10501	0.14817	0.102842	0.152058	0.137854	0.186036		-17.2	-1.2078
-17.16	0.0740625	0.0226186	0.0228691	0.0242067	-0.00838601	-0.039018	-0.0390778	0.122248	0.0497894	0.193182	0.0687607	0.188909	0.0633602	0.178733	-0.0306206	-0.00557	-0.0874271	-0.0856743	-0.094717	-0.0855198		-27.06	0.10631	0.1483	0.104924	0.146848	0.133556	0.182389		-17.1	-1.2187
-17.06	0.0681973	0.0142136	0.00919155	0.0237131	0.000886	-0.0326758	-0.0390834	0.128595	0.0566234	0.187321	0.0731582	0.190959	0.0664863	0.177955	-0.0314085	-0.0114348	-0.0991518	-0.0915396	-0.101748	-0.0952914		-26.96	0.109698	0.145045	0.104923	0.148932	0.134076	0.180307		-17	-1.2285
-16.96	0.0637052	0.0151919	0.0072441	0.0198106	0.00127485	-0.0346291	-0.0386927	0.121763	0.0628719	0.19025	0.0790178	0.188423	0.0731239	0.177566	-0.0286734	-0.0114288	-0.0932865	-0.0876274	-0.101748	-0.0952854		-26.86	0.10592	0.144133	0.0978934	0.149453	0.128868	0.179004		-16.9	-1.2383
-16.86	0.0594137	0.011673	0.00138475	0.0169792	0.00567244	-0.0351142	-0.0371247	0.128888	0.0654166	0.187321	0.0818467	0.194575	0.0746957	0.177566	-0.0161667	-0.0153351	-0.0827389	-0.0751266	-0.105654	-0.0847378		-26.7599	0.101103	0.14817	0.0982826	0.144243	0.132643	0.180567		-16.8	-1.2441
-16.76	0.0525853	0.00015555	-0.00935	0.0118057	0.0020629	-0.0318864	-0.0459063	0.130457	0.0771313	0.187321	0.089077	0.191257	0.0737114	0.183426	-0.0306273	-0.0212011	-0.0823565	-0.0805969	-0.0970592	-0.0835667		-26.66	0.0973268	0.145697	0.0906025	0.142421	0.127829	0.173667		-16.7	-1.2441
-16.66	0.066448	-0.0111681	0.0111503	0.0171782	0.000599565	-0.0259278	-0.0234528	0.12596	0.0810375	0.189274	0.0949333	0.180901	0.0785942	0.178537	-0.0345268	-0.0251007	-0.0874271	-0.0720024	-0.093935	-0.0882549		-26.56	0.0952434	0.143092	0.0814874	0.131224	0.129	0.173277		-16.6	-1.2519
-16.56	0.060385	0.00112915	0.0033325	0.0231296	0.00498695	-0.0244701	-0.0175987	0.115218	0.0820141	0.183026	0.0920066	0.1727	0.0815239	0.175614	-0.0403886	-0.0348687	-0.0971951	-0.0856767	-0.0900288	-0.0952878		-26.46	0.090689	0.149342	0.0864331	0.129272	0.133033	0.174709		-16.5	-1.2637
-16.46	0.0555054	0.00640225	-0.00818255	0.0186392	0.0110459	-0.0211501	-0.0218908	0.114243	0.0806465	0.169743	0.0939582	0.161372	0.0811348	0.170339	-0.0364859	-0.0407257	-0.0991459	-0.0915337	-0.100576	-0.0913792		-26.36	0.0926391	0.155722	0.0837002	0.131224	0.127567	0.170932		-16.4	-1.2773
-16.36	0.0525779	0.00640105	-0.0122872	0.0171738	0.00840761	-0.0226135	-0.0218887	0.110626	0.0771307	0.164467	0.0936621	0.158148	0.0805491	0.178545	-0.0267143	-0.0368195	-0.0893803	-0.0837212	-0.0978413	-0.0816135		-26.2599	0.0962858	0.156112	0.0827875	0.131353	0.132512	0.17002		-16.3	-1.2918
-16.26	0.0471077	0.00933695	-0.013851	0.0189309	0.0066476	-0.0224173	-0.0230634	0.105651	0.0833817	0.167204	0.0912256	0.14946	0.0795726	0.166824	-0.0150027	-0.0348735	-0.0874343	-0.0759087	-0.0841694	-0.0796604		-26.16	0.100842	0.158326	0.0850026	0.12901	0.120407	0.165593		-16.2	-1.3047
-16.16	0.0437889	0.00386385	-0.0138511	0.0219591	0.00831009	-0.0217344	-0.0298996	0.103012	0.081625	0.159977	0.0758913	0.146234	0.074688	0.157055	-0.0177307	-0.0231476	-0.085474	-0.0739555	-0.0724506	-0.0718479		-26.06	0.0928724	0.150329	0.0893754	0.125597	0.116548	0.166684		-16.1	-1.3086
-16.06	0.0398765	0.0058136	-0.00741065	0.0251777	0.0115286	-0.0185159	-0.0293184	0.102817	0.0810375	0.147869	0.0751114	0.146429	0.0785942	0.153541	-0.0122705	-0.0114388	-0.0729833	-0.0575585	-0.0587788	-0.0652165		-25.96	0.0958429	0.153221	0.0864065	0.127264	0.116758	0.161687		-16	-1.3144
-15.96	0.0428089	0.00835715	-0.00642775	0.0337768	0.0103587	-0.0190984	-0.0326345	0.0919782	0.0765438	0.15646	0.0746232	0.14106	0.0770302	0.143388	-0.011096	-0.0172882	-0.0678959	-0.050518	-0.0482311	-0.0601292		-25.86	0.0996704	0.149994	0.0814867	0.123281	0.112202	0.155827		-15.9	-1.3183
-15.86	0.0408591	0.00991825	-0.00486375	0.0352402	-0.00067135	-0.0221252	-0.0375137	0.0859239	0.0761554	0.147282	0.0711093	0.1311	0.0707829	0.135574	-0.0110893	-0.0114288	-0.0620365	-0.050518	-0.0412006	-0.0503635		-25.7599	0.0955044	0.145827	0.0796638	0.119113	0.113374	0.149188		-15.8	-1.3379
-15.76	0.0379304	0.0103115	-0.0113097	0.034263	-0.010636	-0.024466	-0.0459128	0.0844592	0.0712719	0.138493	0.0676918	0.11948	0.067852	0.136162	-0.00719	-0.015341	-0.0581362	-0.050518	-0.0372944	-0.0445042		-25.66	0.0930324	0.144395	0.0791435	0.118204	0.112984	0.146192		-15.7	-1.3476
-15.66	0.0326577	0.0073806	-0.0113106	0.0298705	-0.0169816	-0.0323777	-0.0507965	0.0839697	0.0761547	0.142399	0.0705212	0.118403	0.0707817	0.128736	-0.00132	-0.0172882	-0.0620365	-0.050518	-0.031435	-0.0405979		-25.56	0.0885249	0.140853	0.0785971	0.116042	0.107803	0.144658		-15.6	-1.3496
-15.56	0.0320674	0.00894165	-0.0113133	0.0304552	-0.0238203	-0.0323806	-0.062518	0.0820166	0.073225	0.133609	0.0656395	0.111565	0.0698051	0.128739	-0.00524	-0.00753	-0.0581362	-0.0466177	-0.0275288	-0.0308383		-25.46	0.0868085	0.145853	0.0809911	0.113021	0.10129	0.142313		-15.5	-1.3437
-15.46	0.0324554	0.0112871	-0.00896835	0.0298706	-0.0296805	-0.0310157	-0.0611534	0.0791846	0.0624828	0.13068	0.070031	0.116937	0.067852	0.131273	0.000619	0.0100555	-0.0405521	-0.0290337	-0.0216694	-0.026926		-25.36	0.0863639	0.152128	0.0804984	0.112578	0.0997032	0.140465		-15.4	-1.3437
-15.36	0.0262108	0.0159683	-0.0054512	0.0346527	-0.0370026	-0.0305252	-0.0615387	0.0839657	0.0673641	0.138487	0.0744232	0.118014	0.0727378	0.128738	-0.0149956	-0.0153351	-0.0522709	-0.0454407	-0.0138569	-0.0445042		-25.2599	0.0905566	0.151166	0.0756286	0.111952	0.0944937	0.135384		-15.3	-1.3476
-15.26	0.0232819	0.0210537	-0.0054503	0.0323099	-0.0330969	-0.0434098	-0.07228	0.089342	0.0654125	0.138103	0.0671043	0.113033	0.0703926	0.127762	-0.0130496	-0.00948	-0.0550132	-0.0407524	-0.031435	-0.0374737		-25.16	0.0915978	0.142832	0.0740653	0.101928	0.0930624	0.131479		-15.2	-1.3633
-15.16	0.0232811	0.0200759	-0.010334	0.0240111	-0.0374893	-0.0509324	-0.07267	0.0888523	0.064436	0.137516	0.0656377	0.106684	0.0668755	0.126782	-0.0189018	-0.013382	-0.0620365	-0.0446587	-0.0236225	-0.0445042		-25.06	0.0888631	0.140618	0.0725026	0.0988015	0.0907186	0.129135		-15.1	-1.3633
-15.06	0.0213244	0.0200729	-0.0103375	0.0254728	-0.0418871	-0.044588	-0.0703314	0.0856289	0.0601406	0.128338	0.060463	0.10346	0.0625801	0.124245	-0.031405	-0.0153375	-0.0581326	-0.0466142	-0.0294819	-0.0406003		-24.96	0.088268	0.140982	0.0767707	0.0978128	0.0891777	0.127598		-15	-1.3633
-14.96	0.0219128	0.0206634	-0.00877	0.0274292	-0.0418866	-0.0445873	-0.0752132	0.0846511	0.0595513	0.12521	0.0604601	0.10346	0.059452	0.126779	-0.0325773	-0.00948	-0.0522709	-0.0407524	-0.0255756	-0.0347385		-24.86	0.0853216	0.131424	0.0834911	0.103073	0.0866807	0.122885		-14.9	-1.375
-14.86	0.0310936	0.0210495	-0.0005684	0.0313339	-0.0409088	-0.0436096	-0.0746231	0.0908018	0.0536918	0.129697	0.0623155	0.105707	0.0639476	0.127762	-0.0325737	-0.013382	-0.0561771	-0.0407524	-0.0236225	-0.0386448		-24.7599	0.0874325	0.135019	0.082527	0.0986687	0.0874582	0.121322		-14.8	-1.375
-14.76	0.030118	0.0308193	-0.0054503	0.0293802	-0.0465704	-0.041655	-0.0781393	0.0893422	0.0566234	0.13068	0.061245	0.100338	0.0649223	0.114678	-0.0228164	-0.00558	-0.0600917	-0.0407524	-0.0341702	-0.0308323		-24.66	0.089697	0.133042	0.0875808	0.0957294	0.0865783	0.123693		-14.7	-1.375
-14.66	0.0330467	0.0317947	-0.0034981	0.0333878	-0.0550675	-0.0509324	-0.0800937	0.0790852	0.0517406	0.125798	0.0607537	0.0971154	0.0619927	0.109201	-0.0267143	-0.00752	-0.0581303	-0.0446587	-0.0275288	-0.042551		-24.56	0.0916999	0.129079	0.085052	0.0916138	0.0825138	0.122492		-14.6	-1.375
-14.56	0.0265993	0.0376511	-0.00017985	0.0315281	-0.055363	-0.0568888	-0.0875173	0.0785968	0.0546703	0.120914	0.062809	0.0954536	0.0668755	0.106277	-0.0325725	-0.0270526	-0.0600822	-0.0466106	-0.0255756	-0.0503623		-24.46	0.0892564	0.124343	0.0844807	0.0874749	0.0775661	0.120542		-14.5	-1.3847
-14.46	0.0242553	0.0312057	0.0027504	0.0298698	-0.0644471	-0.060312	-0.0865426	0.0772316	0.0536938	0.113102	0.0563616	0.0944778	0.0639458	0.103934	-0.0325773	-0.0211945	-0.0581303	-0.0446587	-0.0275288	-0.0484104		-24.36	0.0890459	0.12718	0.0818513	0.0846615	0.0818893	0.117051		-14.4	-1.3887
-14.36	0.0242576	0.028862	0.00294875	0.0285987	-0.068058	-0.0541572	-0.086342	0.0782062	0.0566243	0.117595	0.0612405	0.0905699	0.0619956	0.102371	-0.0267143	-0.0114288	-0.054224	-0.0407524	-0.031435	-0.0445042		-24.2599	0.0926136	0.125436	0.0763319	0.0834105	0.0780859	0.115202		-14.3	-1.3945
-14.26	0.0267974	0.0357057	0.0082198	0.030355	-0.0614191	-0.0543503	-0.0840006	0.083971	0.0546703	0.119938	0.0627098	0.0861779	0.0619927	0.10823	-0.0286698	-0.00752	-0.0542264	-0.0407524	-0.01581	-0.0405979		-24.16	0.089176	0.121061	0.0774255	0.0750259	0.0701711	0.107026		-14.2	-1.3945
-14.16	0.0232811	0.0366775	0.0072441	0.0264526	-0.066687	-0.0543503	-0.0869295	0.0797704	0.0517406	0.115055	0.0624154	0.0790475	0.0645333	0.0988526	-0.0364799	-0.00557	-0.054224	-0.050518	-0.0275288	-0.0386448		-24.06	0.086494	0.114759	0.0742472	0.0804159	0.0674123	0.0999695		-14.1	-1.3984
-14.06	0.0213256	0.0425339	0.0082183	0.0279147	-0.0662014	-0.0558179	-0.0888847	0.0797705	0.0521317	0.112517	0.0585108	0.0770928	0.0614071	0.0994415	-0.0376539	-0.0165091	-0.0495386	-0.0458326	-0.0216694	-0.0398188		-23.96	0.0846219	0.117024	0.0736468	0.0733337	0.0624871	0.0941375		-14	-1.414
-13.96	0.0203502	0.0440991	0.0049019	0.0259634	-0.0716711	-0.0577703	-0.0922022	0.0758651	0.0576	0.109784	0.0585099	0.0747529	0.0668755	0.0949477	-0.0306249	-0.00948	-0.0522709	-0.0387993	-0.0208874	-0.0366917		-23.86	0.0806347	0.117756	0.0742476	0.0746889	0.0605108	0.0868168		-13.9	-1.414
-13.86	0.0232811	0.0396042	-0.00154495	0.0220566	-0.0755768	-0.061676	-0.0947418	0.0685385	0.0556487	0.106655	0.0556771	0.0707468	0.0623851	0.0873337	-0.0306206	-0.0102577	-0.0483646	-0.0485649	-0.0294819	-0.0386448		-23.7599	0.0794904	0.113796	0.0717205	0.0770552	0.0598562	0.0900727		-13.8	-1.4238
-13.76	0.0144929	0.0357021	-0.0015441	0.0215677	-0.0780187	-0.0625519	-0.0957177	0.068346	0.0493965	0.100406	0.0457192	0.0666465	0.067852	0.0828399	-0.0306242	-0.0114324	-0.0464151	-0.0485649	-0.0197163	-0.0230198		-23.66	0.0849582	0.112363	0.0676855	0.075106	0.0556925	0.0843434		-13.7	-1.4238
-13.66	0.0135155	0.0298416	0.00138475	0.0241104	-0.0780167	-0.0602097	-0.089859	0.0619962	0.0497875	0.0955238	0.0465944	0.0667437	0.0629692	0.0818592	-0.0306206	-0.0114288	-0.0522709	-0.0485649	-0.0294819	-0.0366917		-23.56	0.08618	0.107518	0.0612785	0.0798427	0.0519407	0.0739541		-13.6	-1.4238
-13.56	0.0135145	0.0356979	0.00040725	0.0205912	-0.0760655	-0.0602117	-0.0888834	0.063072	0.0517406	0.0931816	0.0480614	0.0617608	0.0655098	0.084404	-0.0208633	-0.00167	-0.0386074	-0.0349014	-0.0294819	-0.0288875		-23.46	0.0848033	0.105254	0.0583624	0.0745581	0.0500926	0.071585		-13.5	-1.4238
-13.46	0.0105827	0.0347245	0.0056801	0.0267465	-0.0744072	-0.0595299	-0.0732605	0.0610227	0.0517406	0.0935707	0.0465974	0.0632295	0.0649224	0.0828418	-0.0208585	-0.0114288	-0.0366459	-0.0329399	-0.01581	-0.026926		-23.36	0.080896	0.101503	0.0522684	0.068048	0.0455881	0.0649922		-13.4	-1.4336
-13.36	0.0131264	0.0380402	0.00919725	0.0207863	-0.074894	-0.0531807	-0.0732575	0.0580889	0.0536976	0.0965022	0.0504998	0.060298	0.0610221	0.0906524	-0.0208549	-0.0114288	-0.0522709	-0.0387993	-0.00995	-0.0327854		-23.2599	0.080142	0.105022	0.0556518	0.0666378	0.0465982	0.0615827		-13.3	-1.4375
-13.26	0.0207398	0.0382459	0.0144684	0.0281083	-0.0656188	-0.0472207	-0.0660331	0.0600453	0.0595531	0.0945474	0.0505028	0.0544396	0.067852	0.0886993	-0.0267167	-0.0114312	-0.0522733	-0.034893	-0.0138569	-0.0288792		-23.16	0.0789958	0.104707	0.0574249	0.0644541	0.044521	0.058849		-13.2	-1.4433
-13.16	0.0203514	0.0497619	0.0150566	0.0295768	-0.05868	-0.0463433	-0.0625153	0.057114	0.0517406	0.0916176	0.0456184	0.0491661	0.0571098	0.0838136	-0.0110893	-0.0114288	-0.0522709	-0.0329399	-0.01581	-0.0347385		-23.06	0.0807624	0.100433	0.0561464	0.0604935	0.0457924	0.0569975		-13.1	-1.4531
-13.06	0.0183971	0.0464401	0.0117366	0.0303567	-0.0575109	-0.0484931	-0.0654461	0.055161	0.0497875	0.0828285	0.0417137	0.0485769	0.0551567	0.0740509	-0.0247612	-0.0153351	-0.0522709	-0.0387993	-0.0138569	-0.0386448		-22.96	0.0781107	0.0993159	0.0537258	0.0620057	0.0462109	0.048173		-13	-1.4531
-12.96	0.0144902	0.0405826	0.0121269	0.0210809	-0.0540933	-0.0528879	-0.0664233	0.0610218	0.0507641	0.0756035	0.0368309	0.0515099	0.052227	0.0668259	-0.0306206	-0.0211945	-0.0522709	-0.0485649	-0.0197163	-0.0445042		-22.86	0.075426	0.0993931	0.0462519	0.0597145	0.0381147	0.0458		-12.9	-1.4629
-12.86	0.00374984	0.0396041	0.006855	0.0152206	-0.0574112	-0.0571823	-0.0722809	0.0440296	0.0527187	0.0701332	0.0338997	0.0491677	0.0498878	0.0584259	-0.0267143	-0.0309601	-0.0522709	-0.0493469	-0.0197163	-0.0405979		-22.7599	0.069047	0.0929118	0.0439348	0.0532006	0.0302209	0.0380412		-12.8	-1.4629
-12.76	0.00863208	0.0333628	0.0121263	0.00740605	-0.0589773	-0.0528855	-0.0654456	0.0410022	0.0478344	0.0652504	0.0330239	0.0471154	0.0444145	0.0584259	-0.0169547	-0.0270598	-0.0530589	-0.0466118	-0.0197163	-0.0308323		-22.66	0.0653763	0.0882494	0.041878	0.0414607	0.0306935	0.032784		-12.7	-1.4629
-12.66	0.00667954	0.035701	0.0179863	0.0103393	-0.0550675	-0.0480027	-0.0507965	0.0441258	0.0484219	0.0652504	0.0297005	0.045356	0.0440255	0.0539307	-0.0157776	-0.0251007	-0.054224	-0.0407524	-0.0197163	-0.0296612		-22.56	0.0652945	0.0839755	0.0331789	0.0420299	0.027695	0.0309553		-12.6	-1.4726
-12.56	0.00902011	0.0327682	0.0164206	0.0120956	-0.0538987	-0.0429276	-0.0498216	0.04227	0.0400199	0.0584145	0.0278473	0.0429128	0.0360145	0.0502243	-0.022814	-0.0212004	-0.0444643	-0.0309927	-0.0197163	-0.026932		-22.46	0.0591004	0.0832993	0.0259903	0.0403909	0.0240735	0.0331976		-12.5	-1.4687
-12.46	0.00921788	0.0312076	0.0160332	0.00916837	-0.0529219	-0.0448805	-0.0511879	0.0351432	0.0380688	0.0574379	0.0236476	0.03735	0.0346489	0.0408484	-0.0286639	-0.0368195	-0.0503178	-0.0407524	-0.00995	-0.0366917		-22.36	0.0572489	0.0795758	0.015367	0.0424479	0.0376179	0.0265552		-12.4	-1.4629
-12.36	0.00179672	0.0337448	0.0150566	0.0103379	-0.0521393	-0.0480042	-0.0527497	0.0366042	0.0312346	0.0506026	0.024132	0.0378356	0.0317222	0.0388947	-0.0267143	-0.0309601	-0.0444584	-0.050518	-0.0197163	-0.0366917		-22.2599	0.0473561	0.0760621	0.008596	0.0434866	0.0445175	0.0223911		-12.3	-1.4746
-12.26	-0.0015173	0.029841	0.0111552	0.00545682	-0.0492078	-0.0509308	-0.0566511	0.0390491	0.0351391	0.052555	0.0275535	0.0412559	0.0414848	0.0385055	-0.0364799	-0.0348663	-0.0444584	-0.0407524	-0.0197163	-0.0249729		-22.16	0.033812	0.0755398	0.00872677	0.0454443	0.0550679	0.0299418		-12.2	-1.4746
-12.16	0.00765609	0.023596	0.0189629	0.00692284	-0.0389527	-0.0465363	-0.0420075	0.0322126	0.033186	0.0515785	0.0187639	0.0363725	0.0424614	0.0330341	-0.0286674	-0.0270538	-0.0346928	-0.0309868	-0.0244045	-0.0230198		-22.06	0.0341483	0.075566	0.0118758	0.0466911	0.0573828	0.0297847		-12.1	-1.4746
-12.06	0.00316214	0.0294494	0.0183751	0.010044	-0.0342675	-0.039509	-0.0435717	0.0209822	0.0253735	0.0404472	0.0153465	0.0339303	0.036602	0.0281524	-0.0228117	-0.021198	-0.0346963	-0.0348966	-0.0130749	-0.0210702		-21.96	0.0308456	0.0713215	0.00645963	0.0522417	0.0602735	0.02773		-12	-1.4844
-11.96	0.00374728	0.027301	0.027752	0.0071159	-0.0299732	-0.0346271	-0.0478694	0.0181502	0.0126781	0.034977	0.0125139	0.0320758	0.0317192	0.0330311	-0.0181227	-0.0165062	-0.0339108	-0.0360641	-0.00487	-0.0222378		-21.86	0.0302962	0.0821788	0.011851	0.0522129	0.0670447	0.0344977		-11.9	-1.4844
-11.86	0.0135155	0.0259323	0.0316582	0.00447846	-0.0296783	-0.0298385	-0.0410309	0.0141438	0.0117004	0.0345837	0.0153435	0.0237771	0.031721	0.0261993	-0.0149956	-0.013382	-0.0327396	-0.0290337	-0.0111217	-0.0191135		-21.7599	0.0394889	0.0845503	0.019037	0.064397	0.0709221	0.0364263		-11.8	-1.4844
-11.76	0.00668162	0.0298404	0.0273649	0.00301419	-0.0282129	-0.0231003	-0.0380991	0.00926401	0.00974847	0.0271644	0.0114403	0.0104942	0.0278129	0.0252228	-0.0208549	-0.0239296	-0.0327396	-0.0290337	-0.00995	-0.0288792		-21.66	0.0447765	0.0894202	0.028207	0.0692974	0.074468	0.0399679		-11.7	-1.4844
-11.66	0.00824356	0.0259352	0.0283394	0.00447994	-0.0287003	-0.0255417	-0.0312653	0.0136562	0.0087719	0.0261879	0.0060668	0.0119567	0.0241051	0.0183821	-0.0208549	-0.0270538	-0.038599	-0.0290337	-0.0138569	-0.0308323		-21.56	0.0467782	0.090408	0.036224	0.0755969	0.0804285	0.0417628		-11.6	-1.4941
-11.56	0.010581	0.0347214	0.025794	0.00408697	-0.0257745	-0.0210519	-0.0283404	0.011703	0.00935748	0.0242347	0.0031395	0.0070739	0.0180473	0.0183868	-0.0110929	-0.021198	-0.0327432	-0.0329435	-0.01581	-0.0288827		-21.46	0.0410538	0.0991585	0.0385945	0.0766403	0.0859492	0.0433811		-11.5	-1.5039
-11.46	0.000819266	0.0356979	0.0189629	-0.000305175	-0.0301676	-0.027009	-0.0322427	0.00994717	0.0087719	0.0222817	0.00196875	0.00824772	0.0180474	0.0131156	-0.0110917	-0.0211945	-0.0327396	-0.034893	-0.0138569	-0.0308323		-21.36	0.0462326	0.106086	0.042528	0.0845576	0.0900675	0.0512694		-11.4	-1.5039
-11.36	0.0002327	0.0239792	0.0134926	-0.0129051	-0.0324135	-0.0233956	-0.0357589	0.00750321	0.00389111	0.016812	-0.00203926	0.00580505	0.0135569	0.00764465	-0.0110893	-0.0309601	-0.0327396	-0.0290337	-0.01581	-0.0249729		-21.2599	0.0583175	0.103484	0.0499493	0.0859632	0.0943867	0.0440055		-11.3	-1.5
-11.26	0.00824368	0.024965	0.0209161	-0.0099777	-0.0269455	-0.0233932	-0.0254058	0.00125599	-0.00099373	0.0154457	-0.00203609	0.00483035	0.00632857	0.0187779	-0.0247612	-0.0309601	-0.0366459	-0.0329399	-0.0138569	-0.0249729		-21.16	0.0545952	0.113849	0.0525029	0.0930472	0.0924132	0.0480153		-11.2	-1.4941
-11.16	0.00570297	0.0278902	0.0238456	-0.0052848	-0.02284	-0.0157752	-0.0209122	0.00272107	0.0013504	0.0203304	-0.00486826	0.00492787	0.0145321	0.0125241	-0.0306206	-0.0309601	-0.0425053	-0.0387993	-0.0197163	-0.0249729		-21.06	0.052067	0.110776	0.0560728	0.0991151	0.0906167	0.0424448		-11.1	-1.5039
-11.06	0.0027703	0.0278854	0.0238427	-0.00235895	-0.0160079	-0.00406033	-0.0166198	0.00340295	-0.00294685	0.00919723	-0.00320816	0.0046316	0.00730515	0.0105743	-0.0267167	-0.0309625	-0.0386014	-0.0388017	-0.0236225	-0.0249753		-20.96	0.0512607	0.111867	0.0511714	0.0944005	0.0902194	0.0446554		-11	-1.5039
-10.96	0.0027703	0.0298416	0.0238456	-0.00235599	-0.0046783	-0.00308377	-0.011737	0.00145089	0.000959395	0.0154457	0.0055803	0.00365769	0.0112114	0.00569031	-0.0247648	-0.0309601	-0.0366459	-0.034893	-0.0255756	-0.0249729		-20.86	0.0493834	0.110722	0.0504188	0.0977334	0.0951453	0.0441096		-10.9	-1.5
-10.86	0.00374984	0.0323792	0.0240441	-0.0018692	-0.00086975	-0.00357056	-0.00626374	-0.00343341	-0.00392312	0.00958514	0.000696005	-0.00220165	0.00633037	-0.0015335	-0.0208549	-0.0309601	-0.0425053	-0.0329399	-0.0197163	-0.0249729		-20.7599	0.0503743	0.105175	0.0534662	0.0948153	0.0921716	0.0437432		-10.8	-1.4941
-10.76	-0.00015473	0.0327721	0.0213067	-0.00118649	0.0037192	0.00102031	-0.00255418	-0.00294304	-0.0068531	0.00470354	-0.00564957	-0.00112535	0.00105667	0.00139615	-0.00719	-0.0212028	-0.0288417	-0.0251274	-0.0236225	-0.0152073		-20.66	0.0534197	0.0992635	0.0526325	0.090051	0.0894174	0.0408539		-10.7	-1.498
-10.66	0.00570299	0.0292547	0.0238457	0.00174511	-0.00213825	0.00297343	0.00389099	0.00437731	-0.000408175	0.00665665	0.0065536	-0.0051346	0.00398634	0.00373068	-0.00132	-0.0309601	-0.0268803	-0.019268	-0.0255756	-0.0152073		-20.56	0.0530567	0.0989508	0.0542731	0.0900796	0.0904576	0.0329117		-10.6	-1.5137
-10.56	0.0031631	0.028862	0.0203293	0.000965475	-0.0021397	0.00590169	0.00525737	0.00340075	0.00388908	0.00958634	-0.00066757	-0.00220195	0.00925828	-0.00309751	-0.0157776	-0.0309601	-0.0327396	-0.019268	-0.0197163	-0.0152073		-20.46	0.0494123	0.0996035	0.0545327	0.0883865	0.0983983	0.0348641		-10.5	-1.5137
-10.46	0.00335759	0.0233951	0.0218926	-0.00753238	0.00322955	0.000528755	0.0117003	-0.00723735	0.00681877	0.00275038	-0.00662512	-0.0036649	0.00242233	-0.0089549	-0.0189042	-0.0309601	-0.0288334	-0.02005	-0.0197163	-0.0210667		-20.36	0.0557126	0.0939764	0.0525539	0.0815354	0.0954311	0.0391872		-10.4	-1.5234
-10.36	-0.00113297	0.021637	0.0170098	-0.00821686	0.0054779	0.00473025	0.00975038	-0.0110505	0.00096202	-0.00544916	-0.00692105	-0.00884307	-0.00343383	-0.00856781	-0.0130424	-0.0309601	-0.022974	-0.0212212	-0.0197163	-0.0152073		-20.2599	0.0538647	0.100148	0.0554681	0.0859337	0.0965968	0.0382726		-10.3	-1.5234
-10.26	0.00082016	0.0161727	0.0170098	-0.0072418	0.0084061	0.00863799	0.0117035	-0.0149555	0.00134849	-0.00310896	-0.00691986	-0.0102081	-0.00109482	-0.00993348	-0.0130448	-0.0270562	-0.0190701	-0.0173149	-0.0197163	-0.0159893		-20.16	0.0608947	0.102232	0.0595072	0.0886707	0.0950409	0.0348907		-10.2	-1.5293
-10.16	-0.000156405	0.0161697	0.0140801	-0.00577397	0.0128036	0.00971372	0.0136566	-0.0151522	-0.00235939	-0.00701521	-0.00848218	-0.0109922	-0.00636673	-0.00993762	-0.0130424	-0.0251007	-0.0132084	-0.0114555	-0.01581	-0.0171604		-20.06	0.0653203	0.102622	0.0576844	0.0893224	0.0972539	0.0304611		-10.1	-1.5234
-10.06	0.000818368	0.0128479	0.011736	-0.0131006	0.012313	0.0105887	0.0214673	-0.01359	-0.00392342	-0.00994491	-0.00711439	-0.01197	-0.00734329	-0.0089569	-0.00914	-0.0270562	-0.0132108	-0.00755	-0.00995	-0.0132565		-19.96	0.0634483	0.110071	0.0566688	0.0896612	0.0960552	0.0264021		-10	-1.5234
-9.96002	-0.00211161	0.00835717	0.0131035	-0.0155396	0.0176844	0.0136179	0.021078	-0.0200335	-1.7165e-05	-0.0128746	-0.00711503	-0.0139204	-0.00343704	-0.0138409	0.00141	-0.0204124	-0.00852	-0.000908	-0.0107327	-0.00271		-19.86	0.0598801	0.112076	0.0582834	0.0889582	0.0979055	0.0230408		-9.9	-1.5332
-9.85999	-0.00640488	0.0064011	0.0107612	-0.0160294	0.0171967	0.0154724	0.0156097	-0.0215013	-0.00489968	-0.016782	-0.00174689	-0.0163633	-0.00148213	-0.0122757	0.00844	-0.0192413	-0.00149	0.000263	-0.00722	0.000418		-19.7599	0.0600613	0.111897	0.0547162	0.0838027	0.0891559	0.0211946		-9.8	-1.5332
-9.76001	-0.00991665	0.00796625	0.00236666	-0.0183692	0.017199	0.0125457	0.0156151	-0.021986	-0.00333783	-0.0177574	-0.0041847	-0.0197792	0.00339889	-0.0152054	-0.00132	-0.0192413	-0.00618	0.000263	-0.000185	-0.0152073		-19.66	0.0587089	0.11403	0.0567226	0.0845319	0.0912658	0.0192647		-9.7	-1.5332
-9.65997	0.00082016	-0.00140545	0.00724409	-0.0174912	0.0241348	0.0169403	0.0230331	-0.0239407	-0.00587656	-0.0197105	-0.00711591	-0.0191932	0.00105667	-0.0226317	-0.00132	-0.0192413	-0.0093	0.00417	-0.00995	-0.011301		-19.56	0.0561538	0.116842	0.0633087	0.0836707	0.0887639	0.0152013		-9.6	-1.5332
-9.56	0.00413312	0.00444795	0.0134868	-0.00851351	0.0292062	0.0210351	0.0277118	-0.0302883	-0.0107594	-0.0245933	-0.00857924	-0.0241744	-0.00246048	-0.033371	0.00258	-0.015341	0.0102232	0.0100229	-0.00604	0.00822		-19.46	0.0548806	0.111452	0.0576581	0.0804429	0.0819937	0.00973573		-9.5	-1.5449
-9.46002	0.000429095	0.00776885	0.0101738	-0.0085095	0.0276442	0.0210372	0.0273266	-0.038099	-0.0166187	-0.0327949	-0.017368	-0.0261265	-0.00929641	-0.0353235	0.00453	-0.00948	0.0160885	0.0100288	-0.000185	0.0101833		-19.36	0.0488128	0.110514	0.0554191	0.0746357	0.0791559	0.0153589		-9.4	-1.5449
-9.35999	-0.00855634	0.00640105	-0.000179295	-0.0133934	0.0315513	0.0181083	0.0189285	-0.0345842	-0.0117342	-0.0376771	-0.0144407	-0.0271043	-0.0239419	-0.0314178	-0.00132	-0.00948	0.0121822	0.0100288	-0.000185	0.00432		-19.2599	0.0560263	0.113717	0.063178	0.0709088	0.0761278	0.0201484		-9.3	-1.5449
-9.26001	-0.00698894	-0.00297034	-0.00154156	-0.0143695	0.0208096	0.0229942	0.0224491	-0.0312634	-0.00880623	-0.0353356	-0.0173683	-0.0261269	-0.0106621	-0.0265351	-0.00133	-0.00557	0.0102267	0.0100288	-0.000185	-0.00154		-19.16	0.0536286	0.116373	0.0625804	0.0802348	0.0730377	0.0196573		-9.2	-1.5449
-9.15997	0.00179672	-0.00238205	0.00783159	-0.00713814	0.0303832	0.0227996	0.0322113	-0.0297994	-0.00587652	-0.0343589	-0.0192232	-0.0246629	-0.0210151	-0.0333727	0.00258	-0.000492	0.0199947	0.0139351	-0.000185	0.0179958		-19.06	0.0524307	0.115381	0.0667969	0.0733048	0.0701666	0.0148331		-9.1	-1.5449
-9.06	0.00960622	-0.00082395	0.00587546	-0.0013824	0.0318436	0.031096	0.0322083	-0.0266752	-0.0131016	-0.0421715	-0.0170746	-0.0215418	-0.0278511	-0.034935	0.00844	-0.00167	0.0258505	0.0197909	0.00372	0.0199454		-18.96	0.0520416	0.111998	0.0598988	0.0714854	0.0598844	0.00976113		-9	-1.5449
-8.96002	0.00726462	0.0034744	0.00822068	-0.00235595	0.0377036	0.0350027	0.034162	-0.0300927	-0.00841713	-0.035923	-0.0142445	-0.0233922	-0.0225792	-0.0392313	0.00454	-0.00166	0.0317135	0.00612	0.00958	0.0140896		-18.86	0.0450884	0.110852	0.0622677	0.0608863	0.0545194	-0.0021161		-8.9	-1.5449
-8.85999	-0.00113297	0.00347135	0.00822068	-0.00724028	0.0377045	0.0346146	0.0370941	-0.0322428	-0.00978266	-0.0402193	-0.0134649	-0.025152	-0.0258968	-0.0409851	0.00258	-0.00166	0.0297604	0.0139351	0.0193462	0.00823		-18.7599	0.0409993	0.108561	0.0582813	0.052628	0.0516782	-0.0036517		-8.8	-1.5547
-8.76001	-0.00113356	-0.00179579	0.0121263	-0.0121246	0.0425858	0.0291452	0.0390467	-0.0307751	-0.00880625	-0.0392417	-0.0139503	-0.0236855	-0.026287	-0.0499725	0.018198	0.00809	0.0414696	0.0295601	0.00958	0.0238552		-18.66	0.0500346	0.110072	0.0536753	0.0476033	0.0439748	-0.00745243		-8.7	-1.5547
-8.65997	-0.00308611	-0.00433934	0.0131035	-0.0116339	0.0420999	0.0354928	0.0396347	-0.0307765	-0.0136891	-0.0441247	-0.0168815	-0.0285698	-0.0268746	-0.0548583	0.0240669	0.0081	0.0356197	0.0295601	0.0291119	0.019949		-18.56	0.0502419	0.103481	0.0470842	0.0488534	0.0412613	-0.0166764		-8.6	-1.5644
-8.56	-0.0142171	-0.00922395	0.0082209	-0.0110472	0.0411226	0.028267	0.0361178	-0.0317531	-0.0166188	-0.0490075	-0.0198097	-0.0324754	-0.0219917	-0.0548553	0.0221114	0.0120063	0.0356174	0.0295577	0.0291119	0.0179935		-18.46	0.0499078	0.100696	0.0420847	0.0425257	0.0330346	-0.0200824		-8.5	-1.5644
-8.46002	-0.0153945	-0.0141035	0.00568008	-0.0114387	0.0477633	0.030803	0.0380684	-0.0346825	-0.0189628	-0.0460778	-0.0227406	-0.0328648	-0.0307808	-0.0529046	0.0279672	0.0217743	0.039526	0.043232	0.0291119	0.0277615		-18.36	0.0471979	0.0919207	0.0364347	0.0343501	0.0317343	-0.0216461		-8.4	-1.5742
-8.35999	-0.0138283	-0.0146942	0.0043144	-0.00753403	0.0448342	0.0337334	0.0458831	-0.0337068	-0.0195487	-0.0454927	-0.0227415	-0.0383339	-0.0268728	-0.0597381	0.0279732	0.0237274	0.0453854	0.0490913	0.0330181	0.0336208		-18.2599	0.0388909	0.0824675	0.0273719	0.0273425	0.0246471	-0.0305516		-8.3	-1.5742
-8.26001	-0.0167571	-0.0180088	0.0009965	-0.00968231	0.0460047	0.0315872	0.0478372	-0.0371228	-0.0244313	-0.0562325	-0.027134	-0.0388221	-0.0337105	-0.0597381	0.0240669	0.017868	0.0453854	0.0354195	0.0349712	0.0375271		-18.16	0.039436	0.07567	0.017712	0.0133079	0.0256154	-0.0379222		-8.2	-1.5703
-8.15997	-0.0191002	-0.0189866	-0.00193405	-0.0101685	0.0494247	0.0408645	0.0458832	-0.0380035	-0.0273609	-0.0626793	-0.0295768	-0.0393119	-0.0389824	-0.0558349	0.0182076	0.017868	0.0414791	0.0393257	0.0291119	0.0336208		-18.06	0.0363884	0.0687424	0.0123459	0.00830713	0.0159778	-0.043262		-8.1	-1.5742
-8.06	-0.0196912	-0.0184021	-0.00252505	-0.00763121	0.0494214	0.0447675	0.051739	-0.0429836	-0.0293141	-0.0626793	-0.027134	-0.0407777	-0.0424995	-0.0519256	0.0221114	0.0178657	0.0395236	0.033464	0.0252056	0.0336185		-17.96	0.0228511	0.0563748	0.00935077	-0.00275973	0.0106392	-0.05641		-8	-1.5742
-7.96002	-0.0206654	-0.0189884	-0.0054512	-0.0140757	0.055282	0.0398859	0.0497882	-0.0404405	-0.0273609	-0.0617028	-0.0300626	-0.0407742	-0.0395698	-0.0581721	0.0232813	0.017868	0.0453854	0.0354195	0.0232525	0.0336208		-17.86	0.0146993	0.0464511	0.0008629	-0.00934858	0.0020717	-0.0613336		-7.9	-1.5742
-7.85999	-0.0173454	-0.0219193	-0.0050621	-0.00802231	0.0554772	0.0449638	0.0560379	-0.0403467	-0.0244286	-0.06756	-0.0317236	-0.0443878	-0.0424964	-0.0632553	0.00649	0.0139618	0.0414791	0.0295601	0.0252056	0.0336208		-17.7599	0.0123295	0.0444213	-0.00286373	-0.0160175	0.00961737	-0.0613347		-7.8	-1.584
-7.76001	-0.019687	-0.0195749	-0.0044739	-0.00997562	0.0545004	0.0469179	0.0536963	-0.0403461	-0.0269718	-0.0691261	-0.0303574	-0.0459519	-0.0421105	-0.0597382	0.0221078	0.0178621	0.0453794	0.0393257	0.0291119	0.0336208		-17.66	0.0155824	0.0383022	2.6e-06	-0.014452	0.00936587	-0.0571676		-7.7	-1.584
-7.65997	-0.0206642	-0.0232831	-0.0142403	-0.0096808	0.0528421	0.0452584	0.0527191	-0.0429821	-0.0306797	-0.0665855	-0.0314293	-0.0495644	-0.0405464	-0.0665741	0.0162544	0.017868	0.0414791	0.0354195	0.0291119	0.0297146		-17.56	0.016102	0.0320493	0.00338823	-0.0195324	0.00558737	-0.0591201		-7.6	-1.584
-7.56	-0.0196868	-0.0287552	-0.0200988	-0.0111461	0.0513767	0.0437932	0.0488137	-0.0483531	-0.0390797	-0.0704918	-0.0344581	-0.0490775	-0.0464058	-0.0698929	0.0209398	0.0225534	0.0403051	0.0342455	0.0341892	0.0285406		-17.46	0.0137657	0.0265836	-0.00247137	-0.0226542	-0.00105457	-0.0694043		-7.5	-1.5937
-7.46002	-0.0193002	-0.0346113	-0.0226403	-0.0114386	0.0491294	0.043499	0.0492004	-0.0566531	-0.0410327	-0.0734215	-0.0378752	-0.05054	-0.0434761	-0.0734082	0.0279689	0.0256805	0.0531979	0.0412788	0.031847	0.035574		-17.36	0.00803122	0.027753	-0.000648633	-0.0320282	-0.00209588	-0.0694076		-7.4	-1.5937
-7.35999	-0.0181236	-0.0342254	-0.0234184	-0.0104637	0.0471763	0.0444756	0.0527191	-0.059096	-0.0517726	-0.0767384	-0.0422713	-0.0539589	-0.0464028	-0.0714569	0.0240669	0.0198212	0.0473385	0.0412788	0.0349712	0.0258083		-17.2599	0.00146765	0.0223109	-0.0106498	-0.0289618	-0.00863257	-0.0754218		-7.3	-1.5937
-7.26001	-0.015779	-0.0346134	-0.0298629	-0.0115348	0.0392694	0.0408645	0.0507684	-0.0551891	-0.0498219	-0.0773277	-0.0452004	-0.055912	-0.0464058	-0.0724334	0.0221114	0.023725	0.0512424	0.0451851	0.0291119	0.0297146		-17.16	0.00206734	0.0226243	-0.0185388	-0.0368223	-0.0113383	-0.0768291		-7.2	-1.5937
-7.15997	-0.0138283	-0.033635	-0.0279121	-0.0106568	0.0372177	0.0452591	0.0517425	-0.0537255	-0.0492363	-0.0792808	-0.0495961	-0.0564015	-0.0483589	-0.0763421	0.0240669	0.0295868	0.0524158	0.0561218	0.0291119	0.0316677		-17.06	-0.0023077	0.0165801	-0.0153362	-0.0354701	-0.0139706	-0.0689125		-7.1	-1.5937
-7.06	-0.00894845	-0.0355912	-0.0201026	-0.00724181	0.0412201	0.0541443	0.0615052	-0.0517724	-0.0507984	-0.0734215	-0.0388527	-0.0593347	-0.0493355	-0.0675507	0.00844	0.0295868	0.0453854	0.0393257	0.0291119	0.0258083		-16.96	-0.00881489	0.0151767	-0.0145293	-0.0382004	-0.0131389	-0.0669063		-7	-1.5996
-6.96002	-0.00601818	-0.0359773	-0.0204888	-0.0043091	0.0416098	0.0564871	0.0699058	-0.0468884	-0.0400562	-0.0617027	-0.0349464	-0.0554238	-0.0413246	-0.071457	0.00844	0.0256805	0.0414791	0.0393257	0.0291119	0.0258083		-16.86	-0.0183772	0.0171007	-0.0223687	-0.038646	-0.0109234	-0.0580528		-6.9	-1.5937
-6.85999	-0.0001564	-0.0297318	-0.0249825	-0.00284577	0.042099	0.059906	0.066391	-0.0493313	-0.0410322	-0.0675621	-0.0364128	-0.0568895	-0.0483577	-0.0685272	0.0123482	0.0237274	0.0512447	0.043232	0.0252056	0.0297146		-16.7599	-0.0205618	0.0196294	-0.0159366	-0.0269049	-0.0112401	-0.0587555		-6.8	-1.5937
-6.76001	-0.0001546	-0.0336357	-0.0269338	-0.00919312	0.0386813	0.0531708	0.0663928	-0.0449352	-0.0459156	-0.0675621	-0.0349464	-0.0534706	-0.0483589	-0.0655976	0.0396812	0.0412948	0.0688121	0.0569038	0.0134869	0.0433865		-16.66	-0.0188936	0.0226236	-0.00903327	-0.0266654	-0.0122498	-0.0471415		-6.7	-1.5937
-6.65997	-0.0001564	-0.0365647	-0.0161934	-0.00821535	0.0396591	0.0525833	0.0702972	-0.0477678	-0.0400562	-0.0665855	-0.0325071	-0.0484907	-0.0454292	-0.0640377	0.0240669	0.0295868	0.0531979	0.0393257	0.0369244	0.0258083		-16.56	-0.0155401	0.024886	-0.00520938	-0.0203161	0.0020645	-0.0369929		-6.6	-1.5937
-6.56	-0.0050386	-0.0346146	-0.0152163	0.00106078	0.0430758	0.047211	0.0689321	-0.045231	-0.0439625	-0.065609	-0.033287	-0.0479065	-0.0454292	-0.0573959	0.0123482	0.0295868	0.0473385	0.0393257	0.00958	0.0258083		-16.46	-0.0137126	0.0271024	-0.00325446	-0.0135417	0.00337263	-0.0359402		-6.5	-1.6055
-6.46002	-0.0083586	-0.0385197	-0.0210762	-0.00860537	0.0377045	0.0398864	0.0634607	-0.0383956	-0.037714	-0.0622902	-0.0323131	-0.0459544	-0.0479698	-0.0529073	0.0299168	0.0413055	0.0590572	0.0451851	0.00958	0.0414333		-16.36	-0.0173603	0.0328308	0.00156555	-0.0137999	0.0100137	-0.0322988		-6.4	-1.6094
-6.35999	-0.0118751	-0.0418396	-0.0249825	-0.0116349	0.0391693	0.0364685	0.0605316	-0.0381018	-0.0341994	-0.0669798	-0.0304553	-0.0466347	-0.0424995	-0.0636444	0.0396919	0.0413055	0.0590572	0.0510445	0.0252056	0.0375271		-16.2599	-0.018659	0.0356953	0.00468628	-0.00885899	0.0169079	-0.0253984		-6.3	-1.6113
-6.26001	-0.011487	-0.0443776	-0.0216647	-0.0109531	0.0388744	0.0361749	0.0609198	-0.0483532	-0.0394687	-0.0734215	-0.0328941	-0.0461464	-0.0444527	-0.0568085	0.0299263	0.0471649	0.055151	0.0471382	0.0271587	0.0328388		-16.16	-0.013637	0.0342897	0.00393486	0.00216097	0.0141571	-0.0177389		-6.2	-1.6055
-6.15997	-0.0157814	-0.0518032	-0.0161933	-0.0109518	0.0349696	0.0342218	0.0585784	-0.046401	-0.03615	-0.0708809	-0.0334825	-0.0455598	-0.0483589	-0.052904	0.0260201	0.0413055	0.0492916	0.0412788	0.0212994	0.0258083		-16.06	-0.00887208	0.0357715	0.00802086	0.0075769	0.0178235	-0.00600057		-6.1	-1.6152
-6.06	-0.0153943	-0.056099	-0.0206891	-0.0124178	0.03448	0.034709	0.0638483	-0.0439596	-0.0351735	-0.074398	-0.035923	-0.0446821	-0.0483589	-0.0568085	0.0240645	0.0354438	0.0492892	0.0451827	0.0212994	0.0344005		-15.96	-0.00564047	0.0432481	0.00729177	0.010156	0.017043	-0.0102926		-6	-1.6152
-5.96002	-0.0196878	-0.0557086	-0.025959	-0.0163225	0.0393643	0.0317807	0.0605315	-0.0405413	-0.0381031	-0.0763512	-0.0373884	-0.0510298	-0.050312	-0.0587628	0.0299227	0.0413055	0.0590572	0.0510445	0.0212994	0.0472927		-15.86	-0.00155474	0.0479088	0.012605	0.0146348	0.0151174	-0.0011536		-5.9	-1.6152
-5.85999	-0.0108986	-0.0600052	-0.0269356	-0.0194473	0.0391693	0.0364685	0.0576019	-0.0385891	-0.0381028	-0.0773289	-0.0383659	-0.0529823	-0.05324	-0.0587616	0.0299263	0.0366173	0.055151	0.0510445	0.0115337	0.0472927		-15.7599	0.00553122	0.0557993	0.0203656	0.0148127	0.029798	0.0037674		-5.8	-1.6152
-5.76001	-0.0206636	-0.063909	-0.0312304	-0.0160296	0.0373151	0.0350046	0.0576026	-0.0390758	-0.0400562	-0.0831871	-0.0339699	-0.050541	-0.0532417	-0.0568085	0.0338302	0.0334907	0.0531955	0.0393257	0.0115337	0.051199		-15.66	0.00329112	0.0514772	0.0191693	0.0193484	0.0248341	0.0085632		-5.7	-1.625
-5.65997	-0.0132408	-0.0658628	-0.0288887	-0.015441	0.0386819	0.0350046	0.0527191	-0.0322411	-0.0420094	-0.0783043	-0.0271352	-0.0505421	-0.0512886	-0.0636468	0.0396919	0.0354462	0.055151	0.0393257	0.01544	0.0523701		-15.56	0.00552873	0.0549387	0.0213287	0.0226287	0.023528	0.0080403		-5.6	-1.625
-5.56	-0.0235939	-0.0619584	-0.0322075	-0.0130997	0.0406342	0.0291443	0.0517425	-0.0317528	-0.0371266	-0.0704918	-0.0285988	-0.0461467	-0.0483589	-0.0597382	0.0435958	0.0432563	0.0629611	0.0432296	0.0173931	0.0492435		-15.46	0.00657496	0.0571548	0.0163819	0.0195079	0.0287398	0.00582913		-5.5	-1.625
-5.46002	-0.0265233	-0.0727028	-0.0367012	-0.0194485	0.0303793	0.0237723	0.0507663	-0.0341924	-0.0439625	-0.0763512	-0.0310395	-0.0495637	-0.0493355	-0.0626667	0.0455477	0.049118	0.0688229	0.0608101	0.01544	0.0551052		-15.36	0.0107654	0.0562951	0.0144809	0.0154956	0.0258208	0.00434153		-5.4	-1.6211
-5.35999	-0.0265236	-0.0687943	-0.0367012	-0.0184708	0.0323334	0.0185013	0.0507659	-0.0371227	-0.0443523	-0.0743969	-0.0349464	-0.0515175	-0.0542171	-0.0548553	0.0494576	0.0452118	0.0641346	0.0569038	0.0212994	0.0551052		-15.2599	0.0133954	0.0550997	0.0191433	0.0174713	0.0332937	0.00726037		-5.3	-1.6152
-5.26001	-0.0148045	-0.0662506	-0.0435369	-0.0106589	0.0401453	0.014985	0.0566257	-0.0478649	-0.0478688	-0.0753746	-0.0398292	-0.0544471	-0.0493355	-0.064621	0.0494576	0.0393524	0.0668697	0.0510445	0.0212994	0.0551052		-15.16	0.0095685	0.0618424	0.0188585	0.0249748	0.0258748	0.0102549		-5.2	-1.6191
-5.15997	-0.0138283	-0.0668394	-0.041584	-0.0165168	0.0401468	0.0159616	0.0615082	-0.0439575	-0.0527516	-0.0792808	-0.0408046	-0.0534695	-0.0559731	-0.0714545	0.0533638	0.0432587	0.0668697	0.0549507	0.0271587	0.0551052		-15.06	0.00800382	0.0571545	0.021983	0.0244528	0.0232719	0.0105155		-5.1	-1.6211
-5.06	-0.0216372	-0.0687943	-0.051346	-0.0174924	0.0352648	0.0218219	0.0562399	-0.048352	-0.058611	-0.0900232	-0.0452003	-0.0559147	-0.0639839	-0.0646209	0.0592196	0.0491145	0.0629599	0.0569003	0.0252056	0.0551016		-14.96	0.00761573	0.0613203	0.0159893	0.0318749	0.0257407	0.0081723		-5	-1.625
-4.96002	-0.0196901	-0.0750398	-0.041584	-0.0199341	0.0318442	0.0252371	0.0575995	-0.0429818	-0.051775	-0.0870933	-0.0466649	-0.0554234	-0.0581245	-0.065597	0.0494576	0.0452118	0.0571041	0.0510445	0.0263767	0.0551052		-14.86	0.00995717	0.0533782	0.0204192	0.0290103	0.02314	0.00999707		-4.9	-1.625
-4.85999	-0.0163689	-0.0727005	-0.0392417	-0.0202294	0.0354576	0.029438	0.0628738	-0.0400545	-0.0605629	-0.0870926	-0.0476439	-0.0612846	-0.0649587	-0.0626678	0.0455513	0.0393524	0.0571041	0.0393257	0.01544	0.0648708		-14.7599	0.00334425	0.0549927	0.0246366	0.02565	0.0255585	0.0118942		-4.8	-1.625
-4.76001	-0.0273058	-0.0723107	-0.040024	-0.0199378	0.0343835	0.0291425	0.0620916	-0.041029	-0.0570469	-0.0870933	-0.0456886	-0.0603066	-0.0649605	-0.0626678	0.0396919	0.0354462	0.0629635	0.0393257	0.00958	0.051199		-14.66	0.00571206	0.0526241	0.0200568	0.0268506	0.0304342	0.0179372		-4.7	-1.6347
-4.65997	-0.0378532	-0.0779761	-0.0490075	-0.0184726	0.0264721	0.0237714	0.0570145	-0.0408345	-0.0586109	-0.0865061	-0.0435411	-0.0644075	-0.0698433	-0.0593493	0.0541458	0.0342751	0.0676517	0.0518265	0.00567	0.0500278		-14.56	0.0145675	0.0592122	0.026772	0.0302332	0.0313674	0.0209558		-4.6	-1.6347
-4.56	-0.0226248	-0.0859833	-0.0435446	-0.020233	0.0295945	0.0268937	0.0683366	-0.043276	-0.0601749	-0.0925637	-0.047348	-0.0703661	-0.0723839	-0.0616913	0.0494604	0.035449	0.0629663	0.0412817	0.0045	0.0551081		-14.46	0.00771849	0.0595506	0.0200804	0.028724	0.0260047	0.0142926		-4.5	-1.6347
-4.46002	-0.0187114	-0.0727017	-0.0357246	-0.0174948	0.0352622	0.0325614	0.0702969	-0.04298	-0.0644703	-0.0870931	-0.0486162	-0.07007	-0.0737495	-0.0640293	0.0396979	0.0159149	0.0571041	0.027607	0.01544	0.051199		-14.36	0.00618153	0.06054	0.0178154	0.030443	0.0275673	0.0158536		-4.4	-1.6445
-4.35999	-0.0216408	-0.0687943	-0.0390434	-0.0096817	0.0391693	0.028656	0.0650253	-0.0424932	-0.069349	-0.0939251	-0.0481294	-0.056888	-0.0698391	-0.06501	0.0435982	0.0139618	0.0571041	0.0256538	-0.000185	0.0492458		-14.2599	0.00688564	0.0571291	0.0215646	0.0298423	0.0291533	0.00832787		-4.3	-1.6406
-4.26001	-0.0245666	-0.068796	-0.0415802	-0.0208106	0.029406	0.0218216	0.0566292	-0.0371227	-0.0674	-0.0919761	-0.049984	-0.0564003	-0.065937	-0.0685272	0.035006	0.0159173	0.0434346	0.0217476	0.0134869	0.0453396		-14.16	0.00230134	0.0646023	0.0196652	0.0356774	0.0301981	0.00871883		-4.2	-1.6347
-4.15997	-0.0196877	-0.0766037	-0.0386543	-0.0218873	0.0298935	0.0242629	0.0556488	-0.0394643	-0.0693531	-0.090023	-0.0554537	-0.0612825	-0.0698433	-0.0753619	0.0377388	0.0151329	0.0446033	0.0170593	0.01544	0.0453396		-14.06	0.00901879	0.059159	0.0129198	0.0353656	0.0291295	0.0119481		-4.1	-1.6347
-4.06	-0.0118835	-0.0775833	-0.035733	-0.0248226	0.0328175	0.0174214	0.0644295	-0.0498174	-0.0771656	-0.0939296	-0.0554542	-0.0632368	-0.0688668	-0.0734101	0.0475044	0.017868	0.0336666	0.0197945	0.00567	0.0453396		-13.96	0.00532453	0.0580398	0.0140122	0.0340101	0.0256416	0.0085893		-4	-1.6347
-3.96002	-0.0216378	-0.0766115	-0.0493965	-0.0345864	0.021691	0.0135199	0.0497924	-0.0507988	-0.0771656	-0.094906	-0.056435	-0.0616764	-0.0766792	-0.0724419	0.0475044	0.0237274	0.023901	0.0158882	0.00372	0.0414333		-13.86	0.00303025	0.0600729	0.00914413	0.0309386	0.0256137	0.0116875		-3.9	-1.6347
-3.85999	-0.0187111	-0.0834427	-0.04842	-0.0331192	0.0196381	0.0003357	0.0585784	-0.0537268	-0.0761956	-0.0884676	-0.061316	-0.0671431	-0.0757074	-0.0802459	0.0475044	0.0081	0.00828	0.00417	0.00958	0.0219021		-13.7599	0.0039696	0.0580674	0.0103925	0.0349982	0.028997	0.0088225		-3.8	-1.6301
-3.76001	-0.0177304	-0.0795322	-0.0454862	-0.0253057	0.0254984	0.00326845	0.0654186	-0.0472793	-0.0869312	-0.105648	-0.0603371	-0.0642128	-0.0766793	-0.0821991	0.0475044	0.0198212	0.0141354	0.00612	-0.000185	0.0160427		-13.66	0.00701476	0.0637689	0.0119297	0.0358335	0.0351451	0.00715537		-3.7	-1.623
-3.65997	-0.0134392	-0.0775771	-0.0454903	-0.0148551	0.0349725	0.00160909	0.0687332	-0.0420061	-0.0879078	-0.103695	-0.0603376	-0.0593306	-0.0708199	-0.0923549	0.0494576	0.017868	0.0102291	0.011982	-0.000185	0.0277615		-13.56	0.014017	0.0618637	0.0132797	0.0415337	0.0321449	0.00584887		-3.6	-1.6328
-3.56	-0.0112925	-0.0762177	-0.0490122	-0.00734185	0.048345	-0.00220727	0.0775176	-0.040053	-0.106463	-0.120296	-0.051548	-0.0603066	-0.0766793	-0.11052	0.0748327	0.0373838	0.0453699	0.0334508	0.00177	0.0570428		-13.46	0.0133684	0.0577011	0.00781443	0.039323	0.0309786	0.00533478		-3.5	-1.6328
-3.46002	-0.0187128	-0.0750398	-0.0552559	0.00565105	0.0613363	-0.0140192	0.0771315	-0.0376122	-0.110758	-0.13924	-0.0461781	-0.0637257	-0.0813636	-0.117358	0.101012	0.0538063	0.055933	0.0420609	0.031065	0.0734653		-13.36	0.0175349	0.0619971	0.01706	0.0352859	0.0299365	0.0061125		-3.4	-1.6328
-3.35999	-0.018711	-0.0902787	-0.0390436	0.00984955	0.0743255	-0.0391159	0.0888519	-0.0434695	-0.114276	-0.164633	-0.0491057	-0.0738769	-0.0962096	-0.132393	0.125629	0.080368	0.0805416	0.0666695	0.0377064	0.10198		-13.2599	0.023395	0.0574409	0.0118522	0.0339837	0.0294182	-4.9e-06		-3.3	-1.6328
-3.26001	-0.026131	-0.098088	-0.0490039	0.0256701	0.0842869	-0.0535672	0.10194	-0.0532361	-0.132829	-0.198422	-0.069027	-0.0959512	-0.126484	-0.133957	0.151005	0.111603	0.109823	0.0764351	0.0564556	0.13323		-13.16	0.0187857	0.0539536	0.0140926	0.0306774	0.0269165	-0.000422133		-3.2	-1.623
-3.15997	-0.0317955	-0.121912	-0.0581853	0.0266482	0.087218	-0.0834516	0.102524	-0.0656426	-0.135759	-0.231426	-0.0742084	-0.105039	-0.160466	-0.124788	0.177193	0.153416	0.136011	0.0627632	0.0916119	0.161356		-13.06	0.0197741	0.0486627	0.0140101	0.0310147	0.0275891	0.00806293		-3.1	-1.623
-3.06	-0.0620623	-0.145943	-0.0624741	0.0420794	0.0797994	-0.102589	0.100188	-0.0632995	-0.118181	-0.25272	-0.0587759	-0.120082	-0.189572	-0.092161	0.195933	0.176062	0.144204	0.0471292	0.125597	0.182049		-12.96	0.0206091	0.0500454	0.0086219	0.0266405	0.0247026	0.00687217		-3	-1.6328
-2.96002	-0.0652053	-0.183436	-0.0402183	0.0512605	0.0692423	-0.113146	0.111694	-0.0435774	-0.0812682	-0.245882	-0.026751	-0.100939	-0.179217	-0.0554568	0.20179	0.178024	0.113745	0.0295601	0.138487	0.185965		-12.86	0.0234999	0.0514241	0.0113037	0.0343489	0.0275651	0.0110348		-2.9	-1.6328
-2.85999	-0.0665627	-0.183052	-0.0269358	0.038658	0.0630953	-0.111092	0.0777206	-0.0291369	-0.0338089	-0.21133	0.0150314	-0.0816029	-0.143268	-0.0532911	0.176411	0.16943	0.0758533	0.0209656	0.134581	0.155886		-12.7599	0.0285764	0.0477781	0.0093499	0.0339546	0.0279551	0.013508		-2.8	-1.6328
-2.76001	-0.0587573	-0.186542	-0.0015525	0.00241575	0.0493137	-0.0936058	0.0542722	-0.0106592	-0.00587845	-0.177326	0.0198413	-0.080325	-0.123554	-0.0529003	0.156077	0.136988	0.0629432	0.0100288	0.0908298	0.120729		-12.66	0.032925	0.0536121	0.0154447	0.0321875	0.0227753	0.00950013		-2.7	-1.6328
-2.65997	-0.042736	-0.138711	0.0043144	-0.0128028	0.0223763	-0.0674369	0.0240097	-0.0114442	-0.00431255	-0.144319	0.00010675	-0.0736886	-0.10148	-0.0763493	0.127583	0.107712	0.0297604	-0.0231743	0.0595798	0.0726833		-12.56	0.0289933	0.0497581	0.0157564	0.0382808	0.0251178	0.00819577		-2.6	-1.6328
-2.56	-0.0036997	-0.113716	0.0023352	-0.0264947	-0.00654763	-0.0428407	0.0194899	-0.025898	-0.0259953	-0.124201	-0.0377789	-0.067256	-0.102266	-0.0632534	0.0994442	0.0659015	0.0152938	-0.0329525	0.00567	0.0523574		-12.46	0.0329524	0.0502525	0.0198964	0.0350771	0.0178497	0.0133001		-2.5	-1.6328
-2.46002	-0.00543685	-0.0771906	-0.00486755	-0.0372183	-0.0249016	-0.0238907	-0.00334255	-0.0138873	-0.0326347	-0.0929507	-0.0628833	-0.059141	-0.0522632	-0.0603311	0.0553045	0.0295868	-0.00735	-0.0407524	-0.0263577	0.0219021		-12.36	0.0373775	0.0484035	0.0184403	0.0301295	0.0213181	0.012468		-2.4	-1.6289
-2.35999	0.0100021	-0.0623476	0.00177765	-0.0256977	-0.0500889	-0.0041561	0.00037765	-0.0118516	-0.0265762	-0.0769441	-0.103816	-0.0617798	-0.0362289	-0.0597382	0.0310993	0.0405254	-0.022974	-0.0473919	-0.0197163	0.0328407		-12.2599	0.0396458	0.042442	0.0175533	0.0300499	0.0215737	0.0189778		-2.3	-1.623
-2.26001	-0.00113523	-0.0410192	0.0287262	-0.029319	-0.060939	0.017434	0.0273261	-0.00479985	-0.004509	-0.056427	-0.084653	-0.0504427	-0.0342941	-0.0538769	-0.000576	0.0205686	-0.0171473	-0.0751286	-0.0177631	-0.0202866		-12.16	0.041077	0.0390556	0.0210705	0.0301822	0.0102498	0.0226247		-2.2	-1.623
-2.15997	-0.0122643	-0.027369	0.0127144	-0.0142643	-0.0626767	0.0270069	0.00174335	0.0071048	-0.0049	-0.0441227	-0.054781	-0.0336552	-0.0266819	-0.0519469	-0.00679	0.032711	-0.0503178	-0.08255	-0.0704975	-0.0530987		-12.06	0.030531	0.0343682	0.0122175	0.0244529	0.0102513	0.0161158		-2.1	-1.6328
-2.06	-0.0353246	-0.0226975	-0.0275349	-0.0299017	-0.0656226	0.0025766	-0.0308881	0.00095265	-0.018961	-0.0056477	-0.0242033	-0.0306357	0.0184383	-0.0343475	-0.0279026	0.0158978	-0.00854	-0.100534	-0.0693264	-0.114052		-11.96	0.024412	0.0350189	0.0111731	0.0249751	0.0140249	0.0157265		-2	-1.6133
-1.96002	-0.0646044	-0.0287621	0.0127144	-0.00421869	-0.0221578	0.0099085	-0.0482505	-0.0711465	0.0452938	0.0629082	-0.120335	-0.102143	0.0741005	-0.173875	-0.0298374	-0.00674	-0.0300045	-0.0770798	-0.120497	-0.14802		-11.86	0.0312861	0.0270246	0.011252	0.0210424	0.010561	0.0170765		-1.9	-1.6191
-1.85999	-0.0792577	-0.0467222	-0.0240059	-0.0436667	-0.0518455	0.0626411	-0.0884933	-0.443942	-0.0608645	-0.028379	-0.416956	-0.166371	-0.0039605	-0.115404	-0.0821838	0.00029	-0.0952396	-0.0563774	-0.0970592	-0.00739		-11.7599	0.0268334	0.0296549	0.0138809	0.0168462	0.0157142	0.0111649		-1.8	-1.6035
-1.76001	0.2953	-0.0115318	0.177113	-0.190236	0.148265	0.00505555	0.240166	0.018345	0.0394362	-0.0202961	0.110954	-0.0581549	0.0932448	-0.0650119	0.235606	0.10089	-0.136435	0.0158882	-0.166201	0.0136986		-11.66	0.0253733	0.0262695	0.0187012	0.0190358	0.0184784	0.0139262		-1.7	-1.6035
-1.65997	0.38871	0.23752	0.01564	0.207635	-0.114219	0.054761	0.426933	0.0139895	0.393145	0.242788	0.30894	0.414828	0.529963	0.209869	0.73266	0.404196	0.303978	0.256903	-0.139639	0.082449		-11.56	0.0220392	0.0236113	0.00927311	0.0170038	0.0172793	0.012076		-1.6	-1.5996
-1.56	-0.160963	-0.0644992	-0.008642	0.320265	-0.0607654	-0.016595	-0.200083	-0.0537836	-0.125605	-0.300377	0.139567	0.048037	-0.158714	0.243386	-0.356875	-0.132605	0.134757	-0.146304	0.187315	-0.012555		-11.46	0.0231095	0.0177018	0.00752908	0.0148186	0.0103818	0.00674048		-1.5	-1.5937
-1.46002	-0.081994	-0.139523	-0.0144348	0.0349345	0.170893	0.168387	-0.278336	-0.003989	-0.313686	-0.357796	0.0241655	-0.154904	-0.190742	0.242075	-0.581806	-0.266115	0.0543709	-0.164579	-0.0275288	-0.0445042		-11.36	0.0143845	0.0154876	0.0109151	0.0145574	0.00933766	0.0107771		-1.4	-1.5898
-1.35999	0.0180054	-0.0143052	-0.0611155	0.004574	0.054207	0.0671349	-0.125992	0.043639	-0.00836893	-0.0733655	0.147771	0.17533	0.0825374	0.285575	-0.0884323	-0.0946312	0.0356197	-0.105595	-0.07831	0.0187778		-11.2599	0.0180312	0.0188731	0.00739662	0.0172901	0.0161051	0.00921178		-1.3	-1.5937
-1.26001	0.0285561	-0.105324	-0.0314262	0.005654	-0.0165895	0.0295359	-0.135754	0.123914	0.199982	0.0334129	0.170815	0.16538	0.138553	0.254912	-0.0931375	-0.148947	0.00162	-0.0270805	-0.0431538	-0.0206776		-11.16	0.017615	0.0156963	0.00838737	0.022213	0.00821837	0.00132141		-1.2	-1.584
-1.15997	0.0068741	-0.0480947	-0.048809	-0.0185695	0.029893	0.031098	-0.067009	0.0798591	0.18182	0.0802899	0.172859	0.0926136	0.175276	0.19786	-0.0911674	-0.108303	-0.054224	0.00612	-0.112295	-0.0398159		-11.06	0.017897	0.0116555	0.00864449	0.0171595	0.0150882	0.00962556		-1.1	-1.584
-1.06	-0.0183333	0.0327684	-0.0249937	-0.009687	-0.003805	0.0370503	-0.0605733	0.0464625	0.137678	0.0437641	0.126775	0.138318	0.167463	0.202179	-0.0345812	-0.0564051	-0.0523252	0.00333	-0.134951	0.0230188		-10.96	0.0234739	0.0104641	0.0064095	0.0190886	0.00881705	0.0055686		-1	-1.5703
-0.960022	-0.0036942	0.0216635	0.00606915	0.007715	0.012989	0.046032	-0.03285	0.0249057	0.112484	0.0336113	0.0895837	0.11071	0.143047	0.202994	-0.0122931	-0.0153351	-0.00344	-0.00169	-0.103701	0.0422153		-10.86	0.0180302	0.00572164	0.00271059	0.015599	0.00829554	0.00309228		-0.9	-1.5488
-0.859985	-0.070858	0.0263215	-0.0220528	0.009846	0.004795	0.0565836	-0.0709152	0.0561257	0.0556864	0.0184125	0.0842821	0.158924	0.121609	0.166237	0.0299263	0.0674782	0.0629635	0.0635452	-0.0607319	0.0551052		-10.7599	0.0197749	0.00582571	-0.00421572	0.012133	0.00610564	0.00585363		-0.8	-1.543
-0.76001	-0.00330991	-0.0280943	0.119913	0.013919	0.0283925	0.0737782	-0.0162532	0.240515	0.124592	0.087322	0.0497219	0.172997	0.139728	0.277765	0.203252	0.255647	0.193321	0.184637	0.0045	0.212917		-10.66	0.0212589	0.00707617	0.000158834	0.00385366	0.00556337	-0.00328676		-0.7	-1.5332
-0.659973	0.0349961	-0.007847	0.159584	0.101063	0.0827255	0.0606918	0.0333787	0.236826	0.228109	0.0744305	0.286267	0.394695	0.196761	-0.006181	0.224457	0.194038	0.23601	0.203777	0.168564	0.378542		-10.56	0.0177692	0.0080634	0.00309922	0.00557233	0.00490873	0.00256905		-0.6	-1.5234
-0.559998	-0.0967293	0.00014875	-0.328194	0.179144	-0.10013	0.176268	-0.0989305	-0.038369	-0.6299	-0.278109	-0.404481	-0.419789	-0.457735	0.026203	-0.747641	-0.482745	-0.36929	-0.540194	0.20997	-0.16504		-10.46	0.0178233	0.000749143	-4.98e-05	0.00432393	-0.00378738	0.00142691		-0.5	-1.5117
-0.460022	-0.0393564	-0.427563	0.059395	-0.48135	0.275177	-0.109559	0.008247	0.0368425	0.410531	0.122478	0.0485903	0.0265525	0.175079	0.112996	0.386733	0.4499	0.350464	0.493233	-0.513857	0.275028		-10.36	0.0157898	-0.00177881	-0.00413882	0.000988801	0.00373911	0.00309314		-0.4	-1.6242
-0.359985	0.0982817	0.215385	0.230881	0.248131	-0.051846	0.144478	0.0634615	0.365544	0.57714	0.348535	0.607367	0.981546	0.408809	-1.02927	0.71977	0.364353	0.0410881	0.595186	0.156065	0.257839		-10.2599	0.0171172	-0.00625757	0.00049723	-0.00354273	-0.00823903	0.000229123		-0.3	-1.8996
-0.26001	-0.153958	0.319725	-0.268819	2.28753	-0.203465	2.01241	0.20439	-0.50978	-1.02072	-0.934166	-1.36425	-0.813629	-1.05715	-2.05369	-4.82864	-4.56179	-4.59599	-4.69896	0.166222	-4.43396		-10.16	0.0126923	-0.00951233	0.000889067	-0.00640665	-0.0073283	-0.00172321		-0.2	-2.1254
-0.159973	1.37934	-0.738781	2.91467	0.305231	2.94432	1.38497	1.40194	-0.319317	-1.15783	-1.21503	-0.56226	-1.47434	-1.58859	1.0331	-2.00406	-1.80127	-1.97688	-2.07239	-4.4912	-2.02615		-10.06	0.0101374	-0.0071971	0.00242101	-0.00401257	-0.00782833	0.000640297		-0.1	-2.207
-0.0599976	0.733783	2.27847	2.04275	0.871062	1.63553	1.71448	3.20833	-0.526353	0.756427	0.844747	0.430872	0.317287	0.790512	2.86585	0.967048	0.569444	0.491884	0.579183	-2.05058	1.28559		-9.95996	0.0146706	-0.00740341	0.00611984	0.00286431	-0.0069148	0.00285815		0	-2.1484
0.039978	0.40238	2.32839	0.554314	1.3477	0.707096	2.37139	5.85838	-0.208729	0.626352	0.421698	0.339346	1.11281	1.41239	5.20603	0.828293	0.888962	1.01257	1.01198	0.309971	2.29026		-9.85999	0.0105029	-0.0079245	0.00534044	-0.00234497	-0.0082143	0.00390115		0.1	-2.125
0.140015	0.43578	0.64761	0.69611	1.1328	1.80313	5.06468	10.9619	-0.147516	0.179634	0.14137	0.451925	1.68811	2.20573	8.90198	0.855707	0.785055	1.01374	1.04675	1.00685	3.23948		-9.75995	0.0161841	-0.0080259	0.0147433	0.000336313	-0.00108144	0.00765064		0.2	-2.1512
0.23999	0.447786	0.423354	0.981747	1.8016	3.49772	8.61998	17.8246	8.4e-05	0.124984	0.131073	0.880972	2.57847	3.76551	13.3043	0.778641	0.688457	0.88199	1.11433	1.18536	4.44026		-9.65997	0.0159477	-0.00768876	0.00818036	0.0044019	-0.00472412	0.00895284		0.3	-2.0508
0.340027	0.375626	0.610187	1.46799	2.71213	5.57114	12.5352	25.7189	0.059925	0.0810355	0.310173	1.4285	3.66018	5.86961	18.1367	0.584614	0.595993	0.783667	1.08737	1.30411	5.83596		-9.56	0.0125614	-0.0118553	0.00596697	0.00440307	-0.00641562	0.00726133		0.4	-2.1211
0.440002	0.61795	0.723194	2.07105	3.84771	7.73329	16.8657	34.2161	0.084434	0.246468	0.622872	2.02062	4.94058	8.22762	23.1688	0.436955	0.485444	0.739524	1.04206	1.45606	7.22542		-9.45996	0.00727603	-0.0129239	-0.000961933	-0.00231755	-0.00808417	0.00520295		0.5	-2.1926
0.539978	0.925968	1.06936	2.76428	4.94592	10.148	21.4712	43.0835	0.096017	0.228695	0.770718	2.53198	6.17068	10.6686	28.1517	0.421299	0.467087	0.750463	1.07956	1.5963	8.69026		-9.35999	0.0122746	-0.0125853	0.00172235	-0.00252642	-0.0117545	0.00582872		0.6	-3.2617
0.640015	1.00043	1.53843	3.25197	6.02362	12.4664	26.1561	51.9218	0.164372	0.334411	1.04071	3.19663	7.48766	13.1683	33.1405	0.406879	0.428024	0.744604	1.1155	1.84669	10.243		-9.25995	0.0115216	-0.0183672	0.0027087	-0.00172116	-0.0023861	0.00322213		0.7	-2.9176
0.73999	1.26508	1.66294	4.01936	7.17507	14.6775	30.7935	60.9554	0.203112	0.493733	1.44298	3.91681	8.69186	15.8997	38.1116	0.35609	0.3745	0.732095	1.14714	2.07989	11.7985		-9.15997	0.0128218	-0.0182346	0.00205963	0.0060927	-0.00563557	0.00739034		0.8	-2.6449
0.840027	1.47641	2.07715	4.67835	8.44122	17.1123	35.3713	69.8246	0.240605	0.694124	1.90705	4.50762	9.97795	18.4511	43.0104	0.301411	0.342869	0.719995	1.17995	2.29122	13.3637		-9.06	0.00563239	-0.0169894	-0.00203074	0.00255009	-0.00519757	0.00196899		0.9	-2.5898
0.940002	1.61013	2.53765	5.28647	9.64565	19.5053	39.9672	78.5837	0.346174	0.805838	2.03615	5.18508	11.3462	21.0407	47.9629	0.275217	0.363939	0.729347	1.25454	2.50958	14.9598		-8.95996	0.00248142	-0.0220371	-0.00291237	-0.00190255	-0.0129253	-0.000159553		1	-2.6148
1.03998	1.68775	2.89211	5.81174	10.8831	21.8237	44.4327	87.0559	0.459948	0.945882	2.35704	5.83634	12.7217	23.4788	52.7285	0.220556	0.31279	0.70476	1.27292	2.76778	16.5387		-8.85999	-0.00332297	-0.0231846	-0.00601339	-0.00770733	-0.00693886	0.00348288		1.1	-2.739
1.14001	1.83403	3.123	6.38049	12.0761	24.0706	48.8433	95.5328	0.555647	1.09432	2.68556	6.49005	14.003	25.943	57.461	0.187349	0.295603	0.732105	1.37839	3.00177	18.1571		-8.75995	-0.000458923	-0.0246161	0.00036637	-0.00810103	-0.00876217	0.0077809		1.2	-2.8035
1.23999	1.99987	3.34841	6.9727	13.0619	26.3586	53.3559	103.887	0.65106	1.2408	2.97599	7.18137	15.2517	28.425	62.2578	0.145157	0.285442	0.752413	1.48972	3.28927	19.7321		-8.65997	-0.00254233	-0.0311265	-0.00353861	-0.00783715	-0.0148804	0.0020518		1.3	-2.8504
1.34003	2.20043	3.63788	7.5838	14.1241	28.6577	57.7878	112.197	0.734255	1.43065	3.32131	7.84502	16.5411	30.9567	66.8854	0.120943	0.298338	0.78484	1.6069	3.54474	21.3375		-8.56	-0.00579866	-0.0306067	-0.0114824	-0.0169528	-0.0151418	-0.00016271		1.4	-3.0328
1.44	2.359	3.99078	8.17656	15.1815	30.9858	62.1683	120.383	0.77605	1.61346	3.69923	8.52336	17.8472	33.3796	71.3453	0.129914	0.318636	0.819983	1.72408	3.81935	22.9324		-8.45996	-0.00905143	-0.0293049	-0.0121342	-0.020079	-0.0130593	0.00061878		1.5	-3.0711
1.53998	2.50667	4.31208	8.73752	16.2919	33.2302	66.4989	128.505	0.810048	1.73494	4.01564	9.18742	19.1064	35.8376	75.7934	0.11508	0.331541	0.862965	1.84128	4.08419	24.4996		-8.35999	-0.0123094	-0.0307358	-0.00965833	-0.021902	-0.0177444	-0.00250597		1.6	-2.9285
1.64001	2.61781	4.58277	9.29983	17.443	35.4412	70.8261	136.417	0.883287	1.87264	4.3217	9.78702	20.3515	38.2784	80.2763	0.0893002	0.340134	0.908667	1.94167	4.3506	26.0922		-8.25995	-0.00905297	-0.0280012	-0.0127836	-0.0264591	-0.0138388	-0.0123985		1.7	-2.4258
1.73999	2.77114	4.86892	9.90898	18.5583	37.6076	75.1175	144.237	0.960727	2.02596	4.64846	10.3941	21.6242	40.7028	84.6905	0.0654669	0.356925	0.952802	2.05222	4.65294	27.6266		-8.15997	-0.0137148	-0.0292527	-0.0166388	-0.0226564	-0.0162364	-0.0103719		1.8	-2.1179
1.84003	2.92055	5.20153	10.4953	19.6567	39.829	79.412	152.03	1.03221	2.17245	4.94826	11.0365	22.8569	43.0495	89.0375	0.0553169	0.362791	1.0239	2.20651	4.9463	29.195		-8.06	-0.0190285	-0.0296687	-0.0177058	-0.0247149	-0.0159203	-0.0152641		1.9	-2.6855
1.94	3.05923	5.49683	11.0588	20.7229	42.0391	83.6532	159.561	1.12977	2.3287	5.24259	11.682	24.0907	45.4161	93.2738	0.0389154	0.349123	1.03484	2.32566	5.24708	30.7223		-7.95996	-0.0143908	-0.0309959	-0.0118724	-0.0272396	-0.0152727	-0.0146149		2	-2.9894
2.03998	3.21761	5.75973	11.5969	21.8007	44.2421	87.8454	167.135	1.21473	2.51756	5.5713	12.2829	25.3478	47.7618	97.5332	0.0428097	0.358885	1.08171	2.44948	5.51544	32.2895		-7.85999	-0.014262	-0.0269606	-0.0162998	-0.0225526	-0.01436	-0.0124018		2.1	-5.8242
2.14001	3.34848	6.01402	12.1578	22.9025	46.4669	92.0573	174.54	1.29813	2.68085	5.88126	12.9005	26.5718	50.1041	101.782	0.0115662	0.329586	1.09656	2.53972	5.81544	33.7977		-7.75995	-0.0176457	-0.025787	-0.0155195	-0.0209907	-0.0120201	-0.00745436		2.2	-3.3211
2.23999	3.52699	6.29549	12.7662	24.0435	48.6465	96.1897	181.925	1.38768	2.83827	6.17521	13.5477	27.8309	52.4585	106.004	0.0271723	0.382302	1.16451	2.6655	6.0713	35.3864		-7.65997	-0.0166825	-0.0280281	-0.0137205	-0.0210668	-0.00847472	-0.00977174		2.3	-2.4031
2.34003	3.67602	6.57165	13.3508	25.2008	50.8364	100.253	189.156	1.45633	2.99764	6.50041	14.1885	29.051	54.7882	110.122	0.0650826	0.416306	1.24265	2.79636	6.37794	36.9203		-7.56	-0.019628	-0.0269107	-0.0184624	-0.0207572	-0.00915365	-0.00823813		2.4	-2.864
2.44	3.82932	6.88355	13.939	26.3109	53.0147	104.354	196.322	1.53905	3.15721	6.81877	14.8299	30.2903	57.1075	114.088	0.0603902	0.435051	1.30632	2.90065	6.68536	38.4633		-7.45996	-0.0166044	-0.0286522	-0.0190344	-0.0174745	-0.0164435	-0.0125316		2.5	-2.9402
2.53998	3.96547	7.18355	14.4973	27.3824	55.2017	108.401	203.37	1.63328	3.32245	7.14591	15.4603	31.5165	59.4077	118.043	0.0467122	0.442867	1.37273	3.0319	6.9795	40.0282		-7.35999	-0.0184287	-0.033471	-0.0149977	-0.0234641	-0.0173548	-0.0108393		2.6	-3.0582
2.64001	4.08812	7.45621	15.0282	28.4472	57.3212	112.442	210.341	1.71697	3.49315	7.48282	16.0793	32.7262	61.7218	121.989	0.0369587	0.435057	1.40281	3.12722	7.27833	41.5375		-7.25995	-0.0195994	-0.0343825	-0.0224201	-0.0265889	-0.0215228	-0.0133126		2.7	-2.8949
2.73999	4.20864	7.72007	15.569	29.5164	59.4507	116.486	217.124	1.78846	3.66463	7.80607	16.691	33.9372	63.9948	125.862	0.06039	0.437004	1.46374	3.25143	7.55177	43.0563		-7.15997	-0.0217623	-0.0324556	-0.0198416	-0.0261467	-0.0191518	-0.0100321		2.8	-2.7719
2.84003	4.33519	7.98667	16.1233	30.5729	61.5548	120.379	223.873	1.85916	3.81053	8.10587	17.3134	35.1432	66.1808	129.7	0.0475044	0.431931	1.49656	3.36862	7.83106	44.5641		-7.06	-0.0270496	-0.034983	-0.0204159	-0.0229704	-0.0139704	-0.0104507		2.9	-2.7105
2.94	4.48069	8.26539	16.6746	31.625	63.684	124.312	230.514	1.93436	3.98006	8.43107	17.9518	36.3551	68.3555	133.49	0.0670345	0.45654	1.55515	3.49636	8.11505	46.0727		-6.95996	-0.021943	-0.0360747	-0.0149982	-0.0185159	-0.0121459	-0.0101856		3	-2.6605
3.03998	4.60902	8.57847	17.2248	32.6767	65.809	128.19	237.141	2.01004	4.13474	8.76544	18.585	37.5324	70.5518	137.215	0.0603971	0.468258	1.63054	3.59323	8.40606	47.5387		-6.85999	-0.0218913	-0.0403973	-0.0108563	-0.0178121	-0.0205835	-0.00690649		3.1	-2.5738
3.14001	4.72621	8.85972	17.7479	33.7392	67.9106	132.061	243.595	2.08055	4.3121	9.10548	19.1941	38.6957	72.7374	140.868	0.0682087	0.512009	1.70749	3.71315	8.68771	49.0375		-6.75995	-0.0237926	-0.0470876	-0.0105175	-0.0197136	-0.0232129	-0.0123992		3.2	-2.5211
3.23999	4.88538	9.12673	18.3117	34.7874	69.9877	135.939	249.921	2.1494	4.47752	9.4047	19.809	39.8787	74.8604	144.53	0.0760114	0.524891	1.76725	3.8405	8.98028	50.5465		-6.65997	-0.0251976	-0.0494859	-0.0117407	-0.020859	-0.0226929	-0.0142242		3.3	-2.4879
3.34003	5.0305	9.4232	18.8703	35.8464	72.0695	139.721	256.149	2.22401	4.6158	9.70547	20.4156	41.054	77.0177	148.116	0.104145	0.553024	1.8364	3.99323	9.28028	52.0356		-6.56	-0.0290537	-0.0474282	-0.0200997	-0.0217193	-0.0272234	-0.0158912		3.4	-2.4762
3.44	5.17347	9.70404	19.4172	36.9031	74.1135	143.475	262.32	2.29666	4.77166	10.0182	21.0328	42.2373	79.1622	151.728	0.0936038	0.569827	1.89031	4.12253	9.5838	53.4911		-6.45996	-0.0303033	-0.0493043	-0.0217168	-0.0288288	-0.0332405	-0.0163075		3.5	-2.439
3.53998	5.31117	9.97045	19.9625	37.9539	76.1659	147.25	268.44	2.36913	4.93065	10.3168	21.6502	43.4207	81.2595	155.275	0.08657	0.570602	1.92624	4.25222	9.87989	54.9262		-6.35999	-0.0291837	-0.049252	-0.0184089	-0.0299212	-0.0336045	-0.0147192		3.6	-2.3933
3.64001	5.45786	10.2454	20.5375	39.0093	78.2207	151.005	274.465	2.44041	5.08592	10.6014	22.2629	44.5628	83.3227	158.72	0.103363	0.595211	1.9782	4.39011	10.1639	56.4039		-6.25995	-0.0300412	-0.0442264	-0.0166397	-0.0363811	-0.0301192	-0.014095		3.7	-2.3621
3.73999	5.59535	10.5468	21.0914	40.0511	80.2777	154.741	280.423	2.52421	5.25096	10.9067	22.8795	45.7126	85.3761	162.154	0.11391	0.61943	2.01218	4.5237	10.4834	57.852		-6.15997	-0.0322311	-0.0461011	-0.015258	-0.0381769	-0.0320679	-0.0138336		3.8	-2.3355
3.84003	5.71996	10.8341	21.6307	41.0912	82.2924	158.442	286.223	2.59413	5.40389	11.226	23.4785	46.862	87.4356	165.525	0.111176	0.636227	2.07195	4.65182	10.7733	59.2203		-6.06	-0.0234536	-0.0519843	-0.017886	-0.0356504	-0.0272211	-0.0154973		3.9	-2.2781
3.94	5.87894	11.1021	22.1789	42.144	84.314	162.088	291.99	2.66766	5.55467	11.5434	24.071	47.9956	89.4761	168.855	0.0975049	0.6499	2.11101	4.76315	11.0701	60.609		-5.95996	-0.0309516	-0.0530792	-0.0150754	-0.0415877	-0.0302443	-0.0189105		4	-2.2984
4.03998	6.02953	11.362	22.7292	43.1901	86.338	165.736	297.688	2.74179	5.71542	11.8422	24.66	49.1366	91.5294	172.166	0.0924258	0.658493	2.15671	4.88698	11.3682	62.0141		-5.85999	-0.035355	-0.053132	-0.0190337	-0.0403904	-0.030636	-0.016308		4.1	-2.3191
4.14001	6.18813	11.6277	23.2913	44.2435	88.3582	169.341	303.344	2.81649	5.86971	12.1244	25.2484	50.2689	93.5343	175.439	0.0975037	0.671383	2.20281	5.00417	11.6443	63.4184		-5.75995	-0.0320987	-0.0518294	-0.0196858	-0.0403925	-0.0241288	-0.0137038		4.2	-2.3211
4.23999	6.32348	11.9154	23.8367	45.2726	90.3654	172.961	308.762	2.88202	6.0035	12.4271	25.8408	51.3883	95.5519	178.68	0.0682187	0.673348	2.21258	5.13034	11.9346	64.7985		-5.65997	-0.0347028	-0.0535213	-0.0191636	-0.0407808	-0.0265991	-0.0148753		4.3	-2.2957
4.34003	6.47621	12.1913	24.3775	46.3107	92.3479	176.518	314.185	2.96356	6.14783	12.7201	26.4253	52.5113	97.5494	181.908	0.0885201	0.705368	2.26804	5.26589	12.2002	66.1547		-5.56	-0.0383498	-0.0608122	-0.0195525	-0.0479425	-0.0229515	-0.0212527		4.4	-2.2762
4.44	6.61156	12.4636	24.9194	47.3415	94.3429	180.08	319.507	3.03241	6.31893	13.0258	27.0072	53.6317	99.5074	185.051	0.0857854	0.712399	2.31218	5.38034	12.4881	67.5368		-5.45996	-0.0362128	-0.0547202	-0.0163247	-0.0451552	-0.0238399	-0.0214886		4.5	-2.2547
4.53998	6.75648	12.7196	25.4644	48.3757	96.3435	183.555	324.817	3.11864	6.49217	13.3237	27.5781	54.7347	101.46	188.148	0.0896852	0.728024	2.3571	5.50925	12.79	68.9125		-5.35999	-0.0397569	-0.0637829	-0.0190085	-0.0454433	-0.026443	-0.0238338		4.6	-2.2644
4.64001	6.89223	13.0046	26.0047	49.4157	98.3217	187.001	329.921	3.19238	6.62167	13.6147	28.1685	55.8553	103.419	191.254	0.113911	0.763962	2.41062	5.63698	13.0779	70.2797		-5.25995	-0.0489234	-0.065971	-0.0208049	-0.048099	-0.0341499	-0.0312814		4.7	-2.2664
4.73999	7.03402	13.2724	26.5379	50.4263	100.294	190.45	335.092	3.2702	6.77538	13.9276	28.7691	56.9648	105.368	194.291	0.128748	0.796377	2.48483	5.76315	13.3748	71.6383		-5.15997	-0.0519703	-0.0648773	-0.0210134	-0.0504954	-0.0303497	-0.0251363		4.8	-2.2586
4.84003	7.19301	13.5384	27.0627	51.4507	102.224	193.871	340.134	3.34403	6.94334	14.2459	29.3433	58.0547	107.309	197.333	0.111176	0.818649	2.53093	5.86862	13.6436	72.9996		-5.06	-0.0504859	-0.0674025	-0.0241896	-0.0499213	-0.0338887	-0.0238586		4.9	-2.2371
4.94	7.3596	13.8086	27.6131	52.4809	104.169	197.258	345.163	3.43065	7.09666	14.5457	29.9364	59.1385	109.239	200.312	0.115869	0.824514	2.58055	5.98738	13.9268	74.309		-4.95996	-0.0494166	-0.0632888	-0.0285402	-0.0505466	-0.0362368	-0.0199541		5	-2.2019
5.03998	7.47876	14.096	28.1277	53.4768	106.103	200.594	349.95	3.50077	7.25389	14.8436	30.5133	60.2174	111.105	203.275	0.126799	0.886227	2.64031	6.12839	14.1959	75.6332		-4.85999	-0.0507992	-0.0653989	-0.0250496	-0.0473711	-0.0377723	-0.0214912		5.1	-2.1883
5.14001	7.63345	14.3656	28.66	54.4871	108.023	203.966	354.794	3.57402	7.40252	15.1449	31.0938	61.2906	112.998	206.167	0.134613	0.903805	2.67429	6.24948	14.4815	76.9528		-4.75995	-0.0580371	-0.0661016	-0.0280981	-0.0510962	-0.0367589	-0.0230799		5.2	-2.1629
5.23999	7.75415	14.625	29.177	55.4761	109.931	207.291	359.397	3.65526	7.541	15.4467	31.6658	62.3557	114.844	209.057	0.141252	0.922162	2.73093	6.37722	14.7881	78.2602		-4.65997	-0.0590538	-0.0669323	-0.0273663	-0.054583	-0.0361043	-0.017219		5.3	-2.1582
5.34003	7.89926	14.8734	29.7146	56.4603	111.835	210.6	364.018	3.72665	7.69529	15.7586	32.2263	63.4177	116.688	211.859	0.156879	0.946774	2.77898	6.51198	15.0885	79.5746		-4.56	-0.061395	-0.0692755	-0.031922	-0.0577075	-0.0456059	-0.0176061		5.4	-2.1551
5.44	8.02701	15.1337	30.2401	57.4601	113.739	213.89	368.596	3.78847	7.83983	16.0623	32.7912	64.4754	118.496	214.649	0.165868	0.949513	2.82859	6.63425	15.3799	80.8922		-4.45996	-0.058009	-0.0671951	-0.025937	-0.0571867	-0.0452227	-0.0133133		5.5	-2.1394
5.53998	8.17504	15.391	30.7801	58.447	115.635	217.137	373.107	3.85575	7.97361	16.3465	33.3507	65.5373	120.299	217.429	0.181488	0.962399	2.90203	6.75339	15.6826	82.1481		-4.35999	-0.0628293	-0.0669348	-0.0224199	-0.0519801	-0.0407925	-0.0121416		5.6	-2.1191
5.64001	8.29359	15.6621	31.2913	59.429	117.529	220.35	377.518	3.93973	8.11483	16.644	33.938	66.585	122.095	220.221	0.193207	0.970211	2.95749	6.85886	15.9608	83.3649		-4.25995	-0.064521	-0.0596423	-0.0160393	-0.0519813	-0.0379311	-0.00471983		5.7	-2.1023
5.73999	8.41919	15.9124	31.7991	60.4014	119.403	223.495	381.882	4.016	8.29139	16.9575	34.5078	67.6275	123.913	222.947	0.196725	0.976853	2.9907	6.98542	16.2529	84.591		-4.15997	-0.0675165	-0.0652412	-0.0109607	-0.0523697	-0.0427429	-0.00667114		5.8	-2.0781
5.84003	8.57015	16.1664	32.3266	61.3896	121.275	226.629	386.176	4.08046	8.44003	17.2547	35.059	68.6702	125.703	225.631	0.222504	1.00146	3.06492	7.1069	16.5397	85.8219		-4.06	-0.0694451	-0.0667538	-0.0111711	-0.0552087	-0.0494395	-0.00555526		5.9	-2.0691
5.94	8.7262	16.4332	32.864	62.3843	123.153	229.762	390.422	4.16288	8.57967	17.5352	35.6075	69.7057	127.493	228.21	0.242035	1.01787	3.11687	7.23659	16.8604	87.0258		-3.95996	-0.0675947	-0.0691218	-0.0098931	-0.056355	-0.0440476	0.00218293		6	-2.0547
6.03998	8.84107	16.7064	33.3689	63.3503	124.988	232.892	394.586	4.22206	8.71229	17.8186	36.1436	70.7285	129.214	230.804	0.234225	1.03466	3.1657	7.36276	17.1502	88.2203		-3.85999	-0.0650421	-0.0694064	-0.0109601	-0.0553631	-0.0453484	0.00478687		6.1	-2.0535
6.14001	8.98851	16.9462	33.9197	64.3369	126.832	235.976	398.752	4.27929	8.86092	18.1118	36.7	71.7659	130.951	233.374	0.247505	1.02763	3.21609	7.48347	17.4404	89.4203		-3.75995	-0.0667349	-0.0623775	-0.00718783	-0.0594033	-0.0426217	0.0127247		6.2	-2.0476
6.23999	9.12758	17.2249	34.4449	65.3136	128.677	239.071	402.745	4.34921	8.99608	18.4008	37.239	72.7922	132.69	235.951	0.259612	1.04248	3.28484	7.61472	17.7154	90.5953		-3.65997	-0.0673879	-0.0704497	-0.00158684	-0.060445	-0.0479533	0.00491843		6.3	-2.041
6.34003	9.27758	17.4876	34.9793	66.3147	130.507	242.13	406.731	4.42889	9.1441	18.6694	37.7921	73.8161	134.41	238.503	0.243988	1.04716	3.35515	7.7319	17.9834	91.7426		-3.56	-0.0672033	-0.0741191	-0.00877083	-0.0644262	-0.0492256	0.000909767		6.4	-2.0203
6.44	9.39672	17.7538	35.4891	67.2988	132.332	245.131	410.667	4.52518	9.29433	18.9364	38.3633	74.8477	136.102	241.03	0.253748	1.08739	3.42624	7.84791	18.2479	92.9039		-3.45996	-0.0732687	-0.0709183	-0.00947722	-0.0706245	-0.0476941	0.0070002		6.5	-2.0097
6.53998	9.52465	18.0127	35.9875	68.2651	134.122	248.12	414.511	4.6203	9.46248	19.2478	38.9229	75.855	137.838	243.538	0.24672	1.13193	3.50437	7.97292	18.5283	94.0727		-3.35999	-0.0762404	-0.0583407	-0.0043194	-0.069557	-0.0491232	0.0058288		6.6	-2.0105
6.64001	9.66429	18.2738	36.49	69.2397	135.913	251.088	418.317	4.69627	9.61365	19.5512	39.4875	76.8739	139.548	245.973	0.274067	1.1792	3.56687	8.09401	18.7975	95.2524		-3.25995	-0.0701966	-0.044044	-0.00369731	-0.0722413	-0.032311	0.0171783		6.7	-2
6.73999	9.8356	18.5414	37.0275	70.2027	137.707	254.022	422.033	4.76766	9.77458	19.851	40.0365	77.8724	141.237	248.349	0.279144	1.19873	3.62663	8.228	19.1006	96.3903		-3.15997	-0.0605125	-0.0414908	0.0101855	-0.0685438	-0.0279012	0.0241872		6.8	-2.0047
6.84003	9.97349	18.8275	37.5541	71.1607	139.511	256.938	425.707	4.85956	9.9281	20.1531	40.5938	78.8643	142.897	250.731	0.277191	1.22099	3.68601	8.38308	19.3721	97.5082		-3.06	-0.0649093	-0.0503886	0.00310873	-0.0640854	-0.0401301	0.0158645		6.9	-1.9902
6.94	10.0989	19.0992	38.0536	72.1188	141.291	259.817	429.297	4.94559	10.085	20.4402	41.1401	79.8564	144.566	253.097	0.289696	1.24756	3.71648	8.50144	19.6463	98.609		-2.95996	-0.0797249	-0.0615415	0.00484877	-0.0641872	-0.0315985	0.0187976		7	-1.9707
7.03998	10.2409	19.3394	38.5676	73.0663	143.042	262.673	432.846	5.03808	10.2465	20.7434	41.6857	80.8407	146.2	255.422	0.309217	1.2706	3.77468	8.62331	19.9111	99.7133		-2.85999	-0.0882709	-0.0460218	0.00656508	-0.0692177	-0.0305571	0.031948		7.1	-1.9441
7.14001	10.3729	19.5857	39.0867	74.0142	144.812	265.511	436.361	5.12372	10.3967	21.0254	42.2394	81.8156	147.833	257.742	0.332661	1.31201	3.8239	8.73269	20.2018	100.811		-2.75995	-0.089805	-0.0705781	-0.00483906	-0.0563032	-0.0369896	0.0283807		7.2	-1.9453
7.23999	10.5075	19.8453	39.5807	74.9536	146.582	268.325	439.808	5.22489	10.5508	21.3172	42.7749	82.7695	149.445	260.031	0.331876	1.3413	3.87937	8.8569	20.4795	101.908		-2.65997	-0.111188	-0.0790409	-0.00627164	-0.0529404	-0.04139	0.033485		7.3	-1.9304
7.34003	10.6063	20.1043	40.056	75.8969	148.311	271.102	443.2	5.29735	10.6986	21.5969	43.3083	83.7308	151.013	262.296	0.36977	1.37138	3.92742	8.98659	20.7459	103.022		-2.56	-0.125172	-0.0807343	-0.0186411	-0.0667969	-0.0341756	0.0546306		7.4	-1.9258
7.44	10.7311	20.3345	40.5467	76.8031	150.04	273.869	446.474	5.38983	10.8473	21.8793	43.8555	84.7031	152.608	264.496	0.397117	1.40654	3.9739	9.10183	21.0361	104.097		-2.45996	-0.11441	-0.0776359	-0.0203641	-0.0651534	-0.0138697	0.0847109		7.5	-1.9168
7.53998	10.8699	20.5791	41.0701	77.7351	151.769	276.632	449.743	5.46971	11.0104	22.1888	44.3719	85.6574	154.175	266.711	0.409997	1.42802	4.03288	9.22683	21.3111	105.115		-2.35999	-0.113894	-0.0523735	-0.0268708	-0.0375498	0.00723	0.108406		7.6	-1.916
7.64001	11.0159	20.8422	41.5975	78.6827	153.507	279.397	452.986	5.52841	11.1601	22.474	44.9016	86.6283	155.744	268.902	0.422504	1.44482	4.09226	9.353	21.6026	106.14		-2.25995	-0.103859	-0.0565376	0.000731	-0.00591857	0.0391131	0.170253		7.7	-1.9023
7.73999	11.152	21.0913	42.1125	79.626	155.234	282.125	456.165	5.61327	11.3125	22.7599	45.4377	87.5833	157.301	271.062	0.443201	1.45653	4.17038	9.49245	21.8748	107.129		-2.15997	-0.0755065	-0.0785985	-0.00244197	0.0245353	0.0740763	0.197128		7.8	-1.8855
7.84003	11.2668	21.3577	42.6092	80.562	156.939	284.866	459.315	5.68144	11.455	23.042	45.9659	88.525	158.856	273.222	0.43227	1.47568	4.21921	9.60573	22.1619	108.13		-2.06	-0.0956994	-0.120064	-0.00445842	0.05786	0.0592511	0.202226		7.9	-1.8633
7.94	11.3963	21.6074	43.1	81.481	158.628	287.556	462.358	5.73358	11.5738	23.3051	46.4761	89.4648	160.385	275.312	0.451797	1.48974	4.27976	9.70338	22.4549	109.143		-1.95996	-0.0728199	-0.167969	0.00518813	0.0541743	0.0460345	0.168837		8	-1.8594
8.03998	11.5243	21.8492	43.6008	82.397	160.328	290.178	465.365	5.78954	11.7041	23.577	46.988	90.3734	161.909	277.393	0.470548	1.50224	4.34929	9.83151	22.7479	110.154		-1.85999	-0.0209975	-0.122839	0.0250591	0.117064	0.0674129	0.194239		8.1	-1.866
8.14001	11.6383	22.1068	44.0877	83.3235	162.018	292.789	468.371	5.83847	11.836	23.8338	47.4954	91.302	163.421	279.472	0.479145	1.52295	4.40867	9.97097	23.0264	111.119		-1.75995	0.024593	-0.282963	0.05186	-0.0573785	0.145995	0.125413		8.2	-1.8574
8.23999	11.7717	22.3544	44.5754	84.2431	163.685	295.392	471.345	5.89354	11.9599	24.0995	48.0002	92.2131	164.913	281.516	0.484214	1.54637	4.48288	10.101	23.3084	112.051		-1.65997	0.133644	0.0206883	-0.133883	0.107124	0.226398	0.372236		8.3	-1.8515
8.34003	11.9046	22.5898	45.0727	85.1702	165.343	297.926	474.252	5.96649	12.1035	24.3719	48.5206	93.145	166.407	283.58	0.502583	1.57256	4.54656	10.221	23.5897	112.968		-1.56	-0.274956	0.1842	0.0669973	0.620012	-8.66333e-05	0.180385		8.4	-1.8328
8.44	12.0311	22.8535	45.576	86.0825	167.012	300.429	477.115	6.05741	12.2515	24.6478	49.0498	94.0606	167.908	285.584	0.508439	1.59208	4.60476	10.3526	23.8682	113.911		-1.45996	-0.246522	0.138933	0.182377	0.194383	-0.0956283	0.0759058		8.5	-1.8359
8.53998	12.1653	23.1103	46.0765	86.9985	168.644	302.947	479.883	6.12616	12.4062	24.9418	49.5873	94.9868	169.389	287.541	0.521325	1.6292	4.67546	10.4819	24.1315	114.86		-1.35999	-0.00250257	0.164628	0.226722	-0.102463	0.151716	0.275292		8.6	-1.832
8.64001	12.2951	23.3544	46.5695	87.9	170.268	305.427	482.582	6.19383	12.5395	25.2229	50.0984	95.9058	170.835	289.49	0.512348	1.63623	4.71531	10.6214	24.3936	115.75		-1.25995	0.0130068	0.185384	0.297117	0.165967	0.241577	0.342442		8.7	-1.8262
8.73999	12.4167	23.5953	47.0574	88.8094	171.895	307.923	485.258	6.25907	12.6806	25.5043	50.5923	96.8113	172.279	291.425	0.527968	1.67411	4.76804	10.7456	24.6619	116.666		-1.15997	0.115096	0.189435	0.279655	0.228418	0.257955	0.332311		8.8	-1.8328
8.84003	12.5546	23.8362	47.5531	89.7116	173.523	310.393	487.936	6.3288	12.8134	25.7605	51.0874	97.7085	173.691	293.327	0.556488	1.70654	4.82585	10.8733	24.9248	117.563		-1.06	0.177929	0.198647	0.20475	0.218467	0.299743	0.297795		8.9	-1.8125
8.94	12.6881	24.1015	48.034	90.6196	175.143	312.86	490.555	6.40321	12.9537	26.0356	51.5796	98.6099	175.109	295.236	0.575627	1.7374	4.86257	11.001	25.201	118.416		-0.959961	0.18427	0.175572	0.189755	0.218824	0.285141	0.312867		9	-1.8125
9.03998	12.8329	24.3539	48.52	91.522	176.762	315.315	493.152	6.47285	13.1083	26.3045	52.0791	99.5038	176.521	297.12	0.587734	1.7788	4.9196	11.1186	25.4596	119.274		-0.859985	0.188369	0.261626	0.231012	0.254949	0.387658	0.39899		9.1	-1.8054
9.14001	12.9534	24.6021	49.0022	92.4351	178.37	317.742	495.745	6.54765	13.2412	26.5692	52.5967	100.411	177.923	298.998	0.590473	1.80107	4.96921	11.2171	25.7432	120.172		-0.759949	0.189355	0.184018	0.192092	0.252972	0.327845	0.242916		9.2	-1.8125
9.23999	13.1028	24.8515	49.5018	93.3408	179.976	320.13	498.237	6.61991	13.3955	26.8621	53.1127	101.302	179.332	300.834	0.60726	1.82762	5.03873	11.3471	26.0154	121.021		-0.659973	0.0601803	0.16272	0.114008	0.187052	0.259435	0.255147		9.3	-1.8027
9.34003	13.2278	25.1044	49.9848	94.2202	181.562	322.529	500.718	6.68485	13.5292	27.142	53.6187	102.194	180.735	302.634	0.596333	1.83037	5.06687	11.4495	26.2986	121.819		-0.559998	-0.0492573	0.191881	0.0195987	0.258075	-0.175406	-0.0179807		9.4	-1.791
9.44	13.3494	25.3467	50.4641	95.105	183.117	324.848	503.086	6.75312	13.6747	27.3943	54.1221	103.069	182.11	304.451	0.616642	1.87333	5.1321	11.5714	26.5342	122.648		-0.459961	-0.015019	-0.176841	0.255243	-0.179878	0.497187	0.435864		9.5	-1.7957
9.53998	13.4763	25.5781	50.9389	95.9801	184.695	327.214	505.45	6.8118	13.8209	27.6547	54.6084	103.945	183.461	306.19	0.6268	1.90654	5.18523	11.6928	26.8014	123.443		-0.359985	0.251077	0.486181	0.143977	0.227288	0.276664	0.418602		9.6	-1.789
9.64001	13.5946	25.8115	51.4061	96.8531	186.264	329.526	507.727	6.88056	13.9633	27.9169	55.1001	104.803	184.805	307.955	0.660786	1.93584	5.24656	11.8264	27.0721	124.243		-0.259949	0.53406	1.00296	0.46763	0.303978	0.726138	-0.0107813		9.7	-1.7734
9.73999	13.7229	26.0712	51.8793	97.7372	187.831	331.849	510.03	6.93808	14.106	28.1723	55.5926	105.657	186.149	309.661	0.661959	1.95068	5.30906	11.9175	27.3565	125.007		-0.159973	2.19231	1.04561	0.829707	0.43858	1.29739	0.467313		9.8	-1.7715
9.84003	13.843	26.3265	52.3449	98.6055	189.381	334.12	512.279	7.00663	14.2569	28.4265	56.0772	106.502	187.47	311.376	0.676411	1.97685	5.37859	12.0413	27.6111	125.788		-0.0599976	2.7524	0.876532	0.613491	0.647501	0.947567	0.947573		9.9	-1.7676
9.94	13.9647	26.5738	52.81	99.4846	190.921	336.325	514.534	7.06952	14.3994	28.6931	56.5694	107.346	188.806	313.058	0.681488	1.9917	5.4282	12.1526	27.8818	126.538		0.0400391	1.57902	0.506982	0.339177	0.269998	0.938629	1.38684		10	-1.7625
10.04	14.0826	26.8109	53.2814	100.353	192.452	338.538	516.788	7.14149	14.5319	28.9388	57.0553	108.198	190.137	314.726	0.699848	2.00029	5.47429	12.2749	28.1443	127.283		0.140015	0.937044	0.360914	0.203219	0.330446	0.963342	1.83093		10.1	-1.7597
10.14	14.2163	27.0409	53.7754	101.234	193.989	340.751	519.016	7.20693	14.657	29.1956	57.5324	109.046	191.462	316.404	0.697895	2.02177	5.52195	12.4065	28.4256	128.004		0.240051	0.568517	0.185281	0.167974	0.466652	1.16178	2.75926		10.2	-1.7519
10.24	14.3587	27.2886	54.2654	102.094	195.533	342.962	521.134	7.28251	14.794	29.4398	58.0025	109.894	192.759	318.094	0.699849	2.03935	5.57742	12.5342	28.6815	128.721		0.340027	0.443471	0.162306	0.238467	0.673202	1.81322	4.25723		10.3	-1.7519
10.34	14.4559	27.525	54.74	102.963	197.058	345.139	523.225	7.35224	14.9365	29.6834	58.4868	110.737	194.062	319.719	0.715473	2.08037	5.63914	12.6616	28.9217	129.457		0.440002	0.265424	0.175282	0.378783	0.992161	2.78648	6.21474		10.4	-1.7422
10.44	14.5784	27.7535	55.2234	103.804	198.566	347.289	525.337	7.41122	15.0762	29.9422	58.9603	111.575	195.352	321.327	0.730308	2.11552	5.71256	12.7952	29.1815	130.175		0.540039	0.171014	0.308826	0.56257	1.47351	3.77846	8.39074		10.5	-1.7371
10.54	14.7023	28.0091	55.6922	104.661	200.077	349.44	527.352	7.49169	15.2057	30.1967	59.4397	112.423	196.607	322.928	0.735001	2.14404	5.74851	12.9182	29.4619	130.87		0.640015	0.232904	0.423218	0.888177	2.03216	4.83688	10.593		10.6	-1.7324
10.64	14.8065	28.2474	56.1531	105.51	201.572	351.584	529.357	7.56405	15.3453	30.4769	59.9275	113.266	197.905	324.522	0.749847	2.17607	5.79851	13.0346	29.7088	131.536		0.740051	0.299079	0.507829	1.2091	2.60625	5.9024	12.7143		10.7	-1.7324
10.74	14.924	28.4843	56.6157	106.364	203.067	353.679	531.334	7.62567	15.4687	30.7279	60.4097	114.088	199.167	326.067	0.766257	2.1831	5.84422	13.1526	29.9705	132.194		0.840027	0.345041	0.604007	1.46389	2.98545	6.97213	14.8737		10.8	-1.7246
10.84	15.0442	28.7193	57.0668	107.202	204.537	355.726	533.231	7.70439	15.6044	30.9914	60.8877	114.9	200.423	327.632	0.77602	2.19951	5.87937	13.2514	30.2108	132.877		0.940002	0.368525	0.701862	1.72944	3.53302	8.02378	16.9426		10.9	-1.7129
10.94	15.1785	28.9585	57.5359	108.041	206.008	357.793	535.136	7.77421	15.7066	31.2357	61.3662	115.713	201.653	329.175	0.800623	2.25028	5.9528	13.3811	30.4854	133.493		1.04004	0.395654	0.80221	1.95348	4.08214	9.07729	19.063		11	-1.707
11.04	15.278	29.2103	57.9783	108.879	207.47	359.846	536.976	7.84833	15.8334	31.5032	61.8276	116.538	202.887	330.661	0.81977	2.26006	6.02664	13.4913	30.7635	134.114		1.14001	0.425014	0.8702	2.18906	4.62466	10.1119	21.131		11.1	-1.698
11.14	15.3959	29.4312	58.4314	109.704	208.925	361.861	538.824	7.91552	15.9654	31.7631	62.2966	117.353	204.108	332.147	0.833832	2.29716	6.1157	13.6089	31.0318	134.727		1.24005	0.433484	0.977265	2.4413	5.14809	11.154	23.1996		11.2	-1.6933
11.24	15.5139	29.6659	58.877	110.522	210.357	363.87	540.641	7.98397	16.1031	32.0232	62.7629	118.153	205.344	333.613	0.840473	2.32256	6.16648	13.7112	31.3025	135.344		1.34003	0.448637	1.08851	2.69436	5.69321	12.1916	25.2287		11.3	-1.6894
11.34	15.6092	29.8941	59.3205	111.347	211.782	365.833	542.409	8.05028	16.2162	32.267	63.224	118.948	206.534	335.093	0.848286	2.36552	6.21453	13.8362	31.5537	135.943		1.44	0.468105	1.20879	2.94106	6.22479	13.2349	27.251		11.4	-1.6914
11.44	15.7477	30.1162	59.7841	112.177	213.224	367.825	544.214	8.11834	16.3414	32.5248	63.6895	119.737	207.714	336.536	0.867031	2.38232	6.28952	13.9495	31.8065	136.53		1.54004	0.500257	1.33479	3.21523	6.7344	14.263	29.2527		11.5	-1.6972
11.54	15.8918	30.3734	60.2527	113.035	214.669	369.797	545.949	8.19072	16.4779	32.7814	64.1402	120.526	208.919	337.968	0.881486	2.41435	6.35007	14.0757	32.0818	137.098		1.64001	0.548839	1.45288	3.46198	7.23925	15.295	31.2826		11.6	-1.6875
11.64	16.0034	30.6259	60.7139	113.859	216.081	371.74	547.663	8.25067	16.6012	33.0258	64.6068	121.314	210.091	339.421	0.897114	2.43779	6.39109	14.1682	32.3436	137.648		1.74005	0.602333	1.56224	3.70921	7.74872	16.3119	33.252		11.7	-1.6972
11.74	16.1353	30.8722	61.1779	114.701	217.515	373.683	549.342	8.33661	16.7484	33.2678	65.0806	122.101	211.262	340.856	0.911954	2.4624	6.4489	14.2698	32.6026	138.217		1.84003	0.652802	1.69236	3.95602	8.27368	17.3111	35.1972		11.8	-1.6883
11.84	16.2821	31.1093	61.6459	115.543	218.933	375.589	551.003	8.40428	16.8936	33.5369	65.5413	122.895	212.446	342.267	0.936176	2.49052	6.51414	14.4077	32.8611	138.774		1.94	0.69868	1.82056	4.20753	8.79456	18.305	37.0886		11.9	-1.6894
11.94	16.3942	31.3588	62.1106	116.365	220.338	377.493	552.655	8.46884	17.0191	33.7944	65.9994	123.695	213.595	343.653	0.960783	2.51201	6.56296	14.5257	33.1365	139.312		2.04004	0.757371	1.95486	4.45797	9.3091	19.3016	38.9976		12	-1.6777
12.04	16.5092	31.5933	62.5576	117.186	221.739	379.373	554.27	8.54002	17.1738	34.0555	66.4588	124.48	214.738	345.018	0.965476	2.53076	6.59031	14.6311	33.3865	139.832		2.14001	0.827852	2.09088	4.69711	9.82242	20.2696	40.8882		12.1	-1.6777
12.14	16.6423	31.8115	63.0344	118.004	223.154	381.238	555.923	8.60038	17.3105	34.3192	66.9266	125.263	215.863	346.384	0.990864	2.5706	6.61882	14.7522	33.6358	140.368		2.24005	0.895588	2.2196	4.95265	10.3132	21.2538	42.7427		12.2	-1.6777
12.24	16.7697	32.0615	63.4979	118.862	224.558	383.096	557.514	8.6662	17.4218	34.5535	67.3779	126.027	216.976	347.731	0.999845	2.60185	6.66452	14.8764	33.8983	140.897		2.34003	0.945064	2.3364	5.19055	10.8148	22.203	44.5618		12.3	-1.668
12.34	16.8831	32.3027	63.9353	119.683	225.952	384.932	559.034	8.72958	17.541	34.7856	67.8265	126.776	218.079	349.057	1.00454	2.61162	6.70749	14.9944	34.1307	141.351		2.44	0.974488	2.44851	5.42883	11.3002	23.1506	46.3667		12.4	-1.668
12.44	17.0233	32.5326	64.406	120.504	227.321	386.733	560.577	8.79042	17.6562	35.0408	68.2678	127.532	219.201	350.394	1.01625	2.63818	6.76999	15.1214	34.4158	141.813		2.54004	1.02653	2.56078	5.65542	11.7721	24.1326	48.1713		12.5	-1.668
12.54	17.1454	32.7775	64.85	121.325	228.692	388.538	562.076	8.86092	17.7822	35.2831	68.7141	128.286	220.303	351.693	1.03578	2.66435	6.81413	15.2366	34.6717	142.291		2.64001	1.07295	2.67176	5.88008	12.2759	25.0668	49.9705		12.6	-1.6687
12.64	17.2512	33.0195	65.2905	122.139	230.059	390.334	563.551	8.92989	17.9088	35.5369	69.1562	129.033	221.402	352.986	1.06508	2.69638	6.86257	15.3565	34.9307	142.763		2.74005	1.12327	2.78486	6.10867	12.7605	25.9772	51.7367		12.7	-1.6699
12.74	17.3567	33.2422	65.7274	122.951	231.399	392.099	565.003	8.98106	18.0283	35.784	69.5871	129.785	222.487	354.273	1.0807	2.71825	6.93015	15.4975	35.1861	143.236		2.84003	1.16189	2.90458	6.33425	13.2221	26.9012	53.4933		12.8	-1.6582
12.84	17.4734	33.4615	66.1771	123.752	232.729	393.864	566.455	9.03483	18.1572	36.0438	70.0181	130.533	223.566	355.532	1.09633	2.74248	6.97507	15.637	35.4568	143.672		2.94	1.19787	3.01442	6.57521	13.7003	27.8281	55.2593		12.9	-1.6582
12.94	17.5599	33.6959	66.615	124.538	234.07	395.582	567.823	9.09629	18.2598	36.2787	70.4504	131.267	224.63	356.779	1.10805	2.78154	7.05046	15.7522	35.7068	144.12		3.04004	1.25004	3.12242	6.81888	14.1692	28.7343	56.9715		13	-1.6582
13.04	17.6688	33.9183	67.0516	125.326	235.387	397.298	569.188	9.16798	18.3756	36.5121	70.8826	131.99	225.697	358.015	1.11118	2.78857	7.09031	15.8635	35.9471	144.545		3.14001	1.29931	3.23447	7.05372	14.6326	29.6302	58.6637		13.1	-1.6582
13.14	17.7785	34.1514	67.4871	126.127	236.701	398.988	570.552	9.24285	18.4931	36.7328	71.3124	132.728	226.768	359.22	1.11782	2.82256	7.14109	15.9624	36.1924	144.967		3.24005	1.35056	3.34677	7.29167	15.0903	30.5224	60.3201		13.2	-1.6582
13.24	17.8983	34.3727	67.9364	126.925	238.01	400.661	571.875	9.31559	18.6181	36.9625	71.7504	133.452	227.822	360.432	1.12173	2.83623	7.19969	16.0764	36.4256	145.383		3.34003	1.40061	3.46104	7.51766	15.5568	31.4185	61.9836		13.3	-1.6582
13.34	18.0236	34.6093	68.392	127.707	239.338	402.346	573.211	9.38415	18.7359	37.2084	72.1911	134.183	228.869	361.663	1.12289	2.86357	7.24968	16.1858	36.6775	145.804		3.44	1.441	3.57856	7.74391	16.0158	32.3196	63.6087		13.4	-1.659
13.44	18.1493	34.8329	68.8494	128.502	240.643	404.037	574.545	9.46082	18.873	37.4516	72.6349	134.905	229.938	362.829	1.13149	2.87255	7.2739	16.303	36.9334	146.211		3.54004	1.50957	3.68914	7.95852	16.4668	33.1915	65.2137		13.5	-1.6582
13.54	18.2467	35.0543	69.2831	129.275	241.94	405.666	575.843	9.53302	19.0101	37.6834	73.0654	135.625	230.972	364.005	1.13735	2.90068	7.32468	16.4182	37.1678	146.618		3.64001	1.56199	3.80989	8.17993	16.9254	34.0539	66.8227		13.6	-1.6582
13.64	18.3651	35.2578	69.7152	130.065	243.218	407.312	577.083	9.58864	19.1308	37.9031	73.5054	136.345	232.013	365.204	1.14711	2.92998	7.37351	16.5268	37.4178	147.016		3.74005	1.61931	3.93869	8.39661	17.3747	34.918	68.4097		13.7	-1.6484
13.74	18.4823	35.4766	70.1391	130.842	244.501	408.949	578.298	9.64698	19.2554	38.1489	73.9376	137.05	233.06	366.372	1.15805	2.95536	7.41062	16.6467	37.6572	147.399		3.84003	1.66746	4.06283	8.61686	17.822	35.7661	69.996		13.8	-1.6484
13.84	18.6014	35.706	70.5701	131.613	245.776	410.538	579.507	9.71359	19.3692	38.3807	74.3648	137.767	234.099	367.526	1.15102	2.97295	7.44382	16.7522	37.9061	147.748		3.94	1.71761	4.18098	8.83552	18.2794	36.5987	71.5573		13.9	-1.6387
13.94	18.7229	35.9327	71.0233	132.391	247.047	412.11	580.747	9.7954	19.5082	38.6112	74.7913	138.47	235.15	368.647	1.17641	3.00536	7.50359	16.8596	38.1365	148.127		4.04004	1.76577	4.28307	9.05675	18.7204	37.4435	73.0991		14	-1.6387
14.04	18.8475	36.1752	71.4447	133.171	248.321	413.68	581.957	9.86619	19.6373	38.8494	75.2047	139.175	236.156	369.78	1.20102	3.04131	7.53367	16.9534	38.3768	148.5		4.14001	1.83717	4.3933	9.25462	19.1537	38.27	74.6099		14.1	-1.6367
14.14	18.9801	36.3954	71.8895	133.949	249.589	415.215	583.152	9.93347	19.7582	39.0864	75.63	139.866	237.149	370.892	1.21157	3.05498	7.58445	17.0764	38.6365	148.858		4.24005	1.88842	4.49413	9.47745	19.5796	39.0874	76.1089		14.2	-1.6367
14.24	19.1184	36.6118	72.325	134.727	250.85	416.76	584.318	9.99804	19.901	39.3475	76.0614	140.565	238.167	371.997	1.22133	3.09208	7.6528	17.1967	38.8924	149.202		4.34003	1.9334	4.61309	9.69732	20.0157	39.9169	77.5863		14.3	-1.6328
14.34	19.2522	36.8603	72.7498	135.509	252.101	418.291	585.446	10.0666	20.0253	39.5887	76.4911	141.253	239.148	373.094	1.235	3.11084	7.69968	17.301	39.1416	149.528		4.44	1.98556	4.7315	9.92054	20.4469	40.722	79.0768		14.4	-1.6316
14.44	19.3578	37.0834	73.1836	136.267	253.341	419.822	586.587	10.1292	20.1488	39.8284	76.8956	141.935	240.114	374.173	1.26157	3.13506	7.7446	17.4163	39.3865	149.869		4.54004	2.04179	4.84992	10.1298	20.8772	41.5159	80.5198		14.5	-1.6347
14.54	19.4674	37.3185	73.6125	137.028	254.565	421.336	587.701	10.1792	20.257	40.0684	77.2966	142.625	241.059	375.239	1.27992	3.16435	7.8239	17.551	39.6268	150.186		4.64001	2.08183	4.94199	10.337	21.3031	42.3194	81.9635		14.6	-1.6328
14.64	19.5796	37.554	74.0346	137.781	255.786	422.849	588.764	10.235	20.3768	40.301	77.7017	143.298	242.009	376.301	1.29165	3.1917	7.88718	17.6624	39.8553	150.497		4.74005	2.13074	5.0444	10.5595	21.729	43.112	83.4076		14.7	-1.6289
14.74	19.6867	37.772	74.4764	138.544	257.024	424.311	589.841	10.3006	20.4996	40.5467	78.1088	143.989	242.959	377.375	1.30141	3.23076	7.94968	17.7874	40.076	150.811		4.84003	2.18587	5.14096	10.7804	22.16	43.9068	84.8325		14.8	-1.6289
14.84	19.7893	37.9937	74.9096	139.291	258.231	425.782	590.901	10.3711	20.6299	40.7914	78.5174	144.672	243.909	378.433	1.32016	3.25146	8.00437	17.896	40.3162	151.118		4.94	2.23616	5.24676	11.0024	22.5823	44.6854	86.2277		14.9	-1.623
14.94	19.8891	38.205	75.3334	140.047	259.447	427.231	591.952	10.4394	20.7646	41.0295	78.9357	145.344	244.861	379.469	1.33071	3.26396	8.05906	18.012	40.542	151.422		5.04004	2.28522	5.34932	11.2202	22.9915	45.4627	87.6047		15	-1.6172
15.04	19.9967	38.4189	75.7424	140.792	260.647	428.668	593.01	10.4891	20.8941	41.2475	79.3467	146.007	245.786	380.462	1.34438	3.29131	8.11374	18.1155	40.7654	151.694		5.14001	2.3518	5.462	11.4332	23.4034	46.2316	88.9819		15.1	-1.6172
15.14	20.1073	38.6343	76.1772	141.517	261.825	430.067	594.03	10.5405	21.0013	41.4692	79.7517	146.681	246.708	381.492	1.36	3.31084	8.18328	18.2327	41.0154	151.948		5.24005	2.40134	5.56322	11.6372	23.8136	47.0096	90.3453		15.2	-1.6082
15.24	20.1932	38.8521	76.5978	142.257	263.014	431.477	595.041	10.6152	21.1275	41.7043	80.1639	147.363	247.637	382.51	1.36703	3.33232	8.23289	18.3557	41.2361	152.211		5.34003	2.45014	5.67926	11.8362	24.2268	47.7487	91.6734		15.3	-1.6094
15.34	20.304	39.0687	77.0284	142.989	264.199	432.865	596.056	10.6929	21.2451	41.9325	80.5623	148.028	248.554	383.491	1.37368	3.35888	8.28367	18.471	41.4568	152.471		5.44	2.5078	5.77354	12.0494	24.6274	48.4938	93.0006		15.4	-1.5996
15.44	20.411	39.2925	77.4393	143.712	265.385	434.26	597.038	10.7447	21.3604	42.1629	80.9621	148.697	249.46	384.478	1.38734	3.39091	8.34226	18.5854	41.6893	152.728		5.54004	2.56707	5.87825	12.2535	25.0155	49.2522	94.3137		15.5	-1.6015
15.54	20.5256	39.5067	77.8637	144.455	266.554	435.643	598.008	10.8095	21.4794	42.3837	81.3718	149.361	250.373	385.462	1.40102	3.41435	8.41257	18.6956	41.9393	152.971		5.64001	2.6084	5.97103	12.4639	25.3985	49.9837	95.6078		15.6	-1.6074
15.64	20.6366	39.7232	78.2899	145.186	267.725	436.987	598.937	10.8898	21.6195	42.6121	81.7774	150.018	251.264	386.421	1.41	3.4417	8.44968	18.805	42.1717	153.207		5.74005	2.65329	6.07648	12.649	25.7786	50.7186	96.8957		15.7	-1.5976
15.74	20.7541	39.9156	78.717	145.928	268.886	438.346	599.861	10.9576	21.7452	42.8402	82.174	150.681	252.155	387.387	1.42055	3.45537	8.4946	18.926	42.3955	153.438		5.84003	2.69647	6.18617	12.8427	26.1645	51.4479	98.181		15.8	-1.5976
15.84	20.8544	40.1272	79.1192	146.641	270.027	439.7	600.78	11.0265	21.8591	43.0656	82.5834	151.327	253.044	388.346	1.43032	3.47021	8.55437	19.0315	42.6483	153.653		5.94	2.74571	6.297	13.041	26.5505	52.1633	99.4537		15.9	-1.5984
15.94	20.966	40.3413	79.5359	147.369	271.172	441	601.686	11.1028	21.9912	43.3103	82.9848	151.963	253.935	389.308	1.45375	3.50419	8.62545	19.1506	42.8846	153.894		6.04004	2.78938	6.39851	13.2178	26.9328	52.8855	100.693		16	-1.5898
16.04	21.0789	40.5605	79.9656	148.09	272.307	442.32	602.576	11.1671	22.109	43.5225	83.3695	152.596	254.808	390.245	1.47055	3.51982	8.67234	19.2659	43.119	154.116		6.14001	2.8391	6.49406	13.4111	27.3071	53.6	101.919		16.1	-1.5879
16.14	21.1975	40.7831	80.3875	148.811	273.45	443.61	603.488	11.2357	22.225	43.7409	83.7375	153.223	255.682	391.163	1.48305	3.54131	8.72312	19.3753	43.3553	154.331		6.24005	2.87295	6.58588	13.5835	27.6789	54.3018	103.118		16.2	-1.5918
16.24	21.3049	40.9986	80.8036	149.544	274.586	444.923	604.367	11.2977	22.3408	43.9571	84.1172	153.853	256.527	392.075	1.50454	3.55498	8.75242	19.4819	43.5662	154.547		6.34003	2.91134	6.69528	13.7683	28.0576	55.0174	104.331		16.3	-1.5879
16.34	21.4252	41.2236	81.2263	150.27	275.722	446.226	605.239	11.3681	22.4664	44.1711	84.5022	154.476	257.39	392.986	1.5104	3.58623	8.8032	19.5745	43.7947	154.762		6.44	2.96365	6.79111	13.9594	28.4336	55.6915	105.536		16.4	-1.5879
16.44	21.5276	41.4462	81.6416	150.987	276.845	447.503	606.092	11.4077	22.5736	44.3846	84.8923	155.107	258.255	393.888	1.53461	3.60575	8.86842	19.6885	44.0252	155		6.54004	3.01533	6.88973	14.1452	28.8055	56.3625	106.727		16.5	-1.5879
16.54	21.6486	41.6519	82.0662	151.706	277.962	448.764	606.945	11.469	22.6894	44.62	85.2769	155.734	259.094	394.783	1.54555	3.63506	8.91453	19.8167	44.2643	155.192		6.64001	3.05269	6.9909	14.336	29.1805	57.0169	107.926		16.6	-1.5879
16.64	21.7664	41.873	82.4793	152.418	279.089	450.017	607.765	11.52	22.8013	44.8441	85.6585	156.365	259.926	395.659	1.56235	3.65263	8.96453	19.926	44.4979	155.413		6.74005	3.10217	7.08973	14.5209	29.54	57.6805	109.092		16.7	-1.5828
16.74	21.8641	42.0913	82.8793	153.124	280.198	451.243	608.576	11.5902	22.9115	45.0487	86.0298	156.975	260.75	396.522	1.56508	3.67607	9.00437	20.0081	44.7186	155.612		6.84003	3.1503	7.1882	14.7215	29.8966	58.3437	110.249		16.8	-1.5879
16.84	21.9651	42.3008	83.2723	153.815	281.292	452.451	609.353	11.6327	23.0166	45.2557	86.3976	157.576	261.577	397.382	1.58071	3.6917	9.06296	20.1175	44.9315	155.813		6.94	3.19277	7.28176	14.9045	30.2528	59.0013	111.425		16.9	-1.5879
16.94	22.0744	42.5156	83.6897	154.534	282.378	453.664	610.14	11.6986	23.1348	45.4594	86.773	158.191	262.394	398.236	1.58657	3.70654	9.10789	20.2065	45.1631	156.002		7.04004	3.24524	7.37148	15.092	30.6091	59.6574	112.575		17	-1.5879
17.04	22.1864	42.7178	84.1039	155.237	283.466	454.882	610.933	11.7602	23.252	45.6604	87.1658	158.797	263.217	399.103	1.59243	3.7249	9.16062	20.3069	45.367	156.188		7.14001	3.2959	7.45807	15.2816	30.9695	60.3028	113.681		17.1	-1.5781
17.14	22.2986	42.9445	84.4962	155.944	284.542	456.072	611.727	11.8177	23.3642	45.8871	87.5538	159.411	264.048	399.949	1.59555	3.75224	9.20749	20.4065	45.6072	156.359		7.24005	3.34204	7.56077	15.4712	31.3318	60.9514	114.768		17.2	-1.5781
17.24	22.4091	43.1396	84.9022	156.647	285.621	457.26	612.492	11.8811	23.4722	46.0936	87.9306	160.019	264.853	400.779	1.60415	3.76591	9.26999	20.4964	45.826	156.522		7.34003	3.38529	7.65194	15.655	31.684	61.592	115.846		17.3	-1.5683
17.34	22.5266	43.3544	85.3123	157.334	286.71	458.435	613.25	11.9457	23.5948	46.3025	88.3182	160.624	265.657	401.615	1.62563	3.80693	9.32859	20.6194	46.0408	156.702		7.44	3.43985	7.73017	15.8304	32.0381	62.2391	116.92		17.4	-1.5672
17.44	22.635	43.5712	85.7137	158.041	287.777	459.589	613.992	12.0139	23.6898	46.5379	88.7177	161.234	266.457	402.437	1.64125	3.82646	9.37468	20.7268	46.3006	156.872		7.54004	3.48709	7.81677	15.9977	32.3902	62.8719	117.989		17.5	-1.5722
17.54	22.7593	43.7851	86.1078	158.738	288.836	460.737	614.724	12.0789	23.8219	46.7602	89.0889	161.833	267.257	403.243	1.64125	3.85107	9.42234	20.8323	46.5272	157.022		7.64001	3.52092	7.9038	16.1686	32.7333	63.5076	119.05		17.6	-1.5781
17.64	22.8641	44.0012	86.4971	159.435	289.884	461.88	615.426	12.1392	23.9346	46.953	89.4489	162.399	268.043	404.043	1.65688	3.86552	9.47703	20.9272	46.742	157.192		7.74005	3.5684	7.98507	16.3421	33.0692	64.1302	120.09		17.7	-1.5683
17.74	22.943	44.2007	86.883	160.127	290.933	463.005	616.117	12.1874	24.043	47.1502	89.8317	162.984	268.82	404.82	1.65219	3.88115	9.5239	21.0393	46.9666	157.338		7.84003	3.60983	8.07577	16.5161	33.4148	64.7419	121.123		17.8	-1.5683
17.84	23.0678	44.4008	87.2959	160.806	291.988	464.119	616.828	12.2425	24.1377	47.3576	90.1959	163.567	269.594	405.613	1.66469	3.90654	9.58249	21.1546	47.1912	157.491		7.94	3.66014	8.15322	16.6854	33.7592	65.3594	122.142		17.9	-1.5683
17.94	23.1815	44.6197	87.7026	161.492	293.041	465.245	617.53	12.3148	24.2516	47.5684	90.5709	164.16	270.37	406.409	1.68422	3.93584	9.63328	21.2561	47.417	157.631		8.04004	3.70277	8.25174	16.8806	34.101	65.9661	123.156		18	-1.5683
18.04	23.2854	44.8413	88.1017	162.158	294.086	466.346	618.212	12.3793	24.3699	47.7829	90.9426	164.735	271.146	407.18	1.69594	3.95537	9.6782	21.3596	47.619	157.789		8.14001	3.75058	8.34491	17.0518	34.4457	66.5687	124.17		18.1	-1.5625
18.14	23.3803	45.0493	88.4737	162.839	295.122	467.427	618.872	12.4398	24.4899	48.001	91.2939	165.315	271.888	407.938	1.7018	3.97607	9.73484	21.4768	47.8494	157.942		8.24005	3.79162	8.41983	17.231	34.7742	67.1671	125.158		18.2	-1.5574
18.24	23.4733	45.2427	88.8739	163.51	296.158	468.504	619.523	12.4879	24.6045	48.2004	91.6568	165.882	272.628	408.692	1.70493	3.99443	9.78367	21.5764	48.0447	158.082		8.34003	3.8311	8.51199	17.4087	35.0953	67.7622	126.15		18.3	-1.5586
18.34	23.5867	45.4544	89.2621	164.19	297.173	469.578	620.182	12.5462	24.7051	48.4047	92.0249	166.457	273.362	409.45	1.70961	4.01591	9.80515	21.6858	48.2654	158.207		8.44	3.87199	8.59606	17.5859	35.4295	68.348	127.127		18.4	-1.5586
18.44	23.7039	45.6686	89.6522	164.863	298.188	470.647	620.835	12.6006	24.8086	48.6082	92.3801	167.031	274.105	410.205	1.72523	4.04521	9.85788	21.7971	48.49	158.346		8.54004	3.91253	8.67921	17.7657	35.7464	68.9235	128.095		18.5	-1.5586
18.54	23.8123	45.8818	90.0536	165.536	299.216	471.704	621.487	12.6446	24.9287	48.8094	92.7336	167.595	274.848	410.964	1.74477	4.06865	9.93718	21.9007	48.7166	158.472		8.64001	3.95428	8.7751	17.9362	36.0599	69.4982	129.055		18.6	-1.5586
18.64	23.91	46.0855	90.4395	166.204	300.238	472.765	622.122	12.7023	25.0322	49.0194	93.0869	168.151	275.587	411.714	1.74086	4.08818	9.98874	22.0061	48.9197	158.586		8.74005	3.9973	8.86046	18.1011	36.3809	70.0647	130.017		18.7	-1.5547
18.74	24.0247	46.2746	90.8406	166.877	301.243	473.808	622.746	12.7587	25.1451	49.2302	93.4329	168.703	276.322	412.454	1.7557	4.09989	10.0473	22.1108	49.1424	158.725		8.84003	4.03822	8.95767	18.2646	36.6911	70.6329	130.954		18.8	-1.5586
18.84	24.134	46.496	91.2137	167.535	302.231	474.823	623.365	12.8213	25.2312	49.4357	93.759	169.26	277.045	413.185	1.77407	4.12451	10.0923	22.2053	49.3748	158.85		8.94	4.08188	9.0441	18.447	37.0072	71.1879	131.907		18.9	-1.5547
18.94	24.2573	46.7021	91.6114	168.206	303.212	475.848	623.981	12.8752	25.3472	49.6352	94.1133	169.806	277.762	413.916	1.78383	4.15459	10.1333	22.305	49.6072	158.952		9.04004	4.13206	9.13585	18.61	37.31	71.7457	132.829		19	-1.5488
19.04	24.3616	46.9243	91.9969	168.869	304.211	476.864	624.569	12.9271	25.4486	49.8309	94.4613	170.361	278.487	414.625	1.78969	4.16435	10.188	22.4104	49.8057	159.061		9.14001	4.17428	9.20377	18.7717	37.6204	72.3013	133.751		19.1	-1.5547
19.14	24.4823	47.1269	92.3764	169.536	305.2	477.873	625.164	12.9842	25.5591	50.032	94.8011	170.915	279.205	415.343	1.80532	4.18388	10.2427	22.5354	50.0193	159.192		9.24005	4.21639	9.28291	18.9411	37.9301	72.8493	134.652		19.2	-1.5469
19.24	24.5901	47.3453	92.7601	170.173	306.176	478.882	625.749	13.0464	25.6722	50.2274	95.1544	171.474	279.924	416.072	1.82484	4.21122	10.2934	22.6448	50.2342	159.311		9.34003	4.25889	9.37218	19.0957	38.2409	73.392	135.542		19.3	-1.543
19.34	24.7151	47.5449	93.1502	170.821	307.141	479.844	626.34	13.1135	25.7802	50.4237	95.5136	172.031	280.627	416.772	1.84438	4.2249	10.3247	22.7561	50.449	159.432		9.44	4.30032	9.45429	19.2514	38.5603	73.9295	136.432		19.4	-1.5332
19.44	24.811	47.7529	93.5336	171.471	308.106	480.82	626.912	13.1913	25.8945	50.6424	95.8735	172.569	281.34	417.454	1.8561	4.24638	10.363	22.846	50.66	159.521		9.54004	4.34743	9.54044	19.4222	38.8606	74.4706	137.316		19.5	-1.5371
19.54	24.9143	47.9455	93.9353	172.121	309.073	481.783	627.476	13.2412	26.0025	50.8441	96.2058	173.111	282.029	418.118	1.86118	4.2749	10.4165	22.9456	50.865	159.631		9.64001	4.39024	9.62119	19.5722	39.1684	74.9997	138.18		19.6	-1.543
19.64	25.0194	48.1558	94.3162	172.774	310.014	482.749	628.03	13.3017	26.0977	51.0331	96.5411	173.645	282.714	418.798	1.86782	4.30107	10.477	23.0503	51.0584	159.735		9.74005	4.43027	9.70585	19.7308	39.4647	75.5338	139.039		19.7	-1.5332
19.74	25.1184	48.3544	94.7041	173.417	310.957	483.693	628.574	13.3727	26.2065	51.2385	96.8825	174.172	283.41	419.464	1.88344	4.34013	10.5259	23.1585	51.2928	159.831		9.84003	4.47675	9.78853	19.8907	39.7553	76.0598	139.892		19.8	-1.5379
19.84	25.2348	48.5654	95.0951	174.066	311.909	484.649	629.135	13.4223	26.3062	51.432	97.2129	174.7	284.079	420.116	1.90102	4.35381	10.563	23.2639	51.4842	159.911		9.94	4.51842	9.85365	20.0377	40.0447	76.5903	140.726		19.9	-1.5449
19.94	25.3391	48.7848	95.4793	174.708	312.853	485.595	629.668	13.4711	26.4038	51.6166	97.5636	175.216	284.755	420.778	1.90883	4.37529	10.602	23.3655	51.6795	159.991		10.04	4.55566	9.92915	20.1983	40.3371	77.1233	141.567		20	-1.539
20.04	25.4416	48.999	95.8669	175.344	313.796	486.519	630.196	13.5166	26.5086	51.8199	97.9069	175.752	285.428	421.426	1.93032	4.39482	10.6567	23.4749	51.8963	160.106		10.14	4.59152	10.0093	20.3446	40.6438	77.636	142.406		20.1	-1.539
20.14	25.5408	49.1988	96.2499	175.98	314.709	487.431	630.73	13.5717	26.6201	52.0223	98.2359	176.269	286.087	422.075	1.94321	4.42412	10.7134	23.5842	52.0994	160.231		10.2401	4.63928	10.0982	20.4982	40.9393	78.1449	143.224		20.2	-1.5449
20.24	25.6447	49.3971	96.6398	176.638	315.633	488.349	631.259	13.616	26.7277	52.206	98.5737	176.785	286.747	422.721	1.95375	4.45537	10.7427	23.6858	52.326	160.311		10.34	4.67321	10.1728	20.6431	41.2196	78.6493	144.028		20.3	-1.5351
20.34	25.728	49.6103	97.0067	177.284	316.548	489.263	631.768	13.6552	26.8285	52.3947	98.9123	177.298	287.406	423.356	1.95375	4.46904	10.7973	23.7893	52.535	160.377		10.44	4.71764	10.2538	20.7976	41.5095	79.1557	144.827		20.4	-1.539
20.44	25.8299	49.7935	97.3852	177.921	317.464	490.155	632.268	13.7088	26.9209	52.5868	99.2461	177.799	288.065	423.998	1.97329	4.50615	10.8462	23.885	52.7303	160.454		10.54	4.75045	10.3276	20.9467	41.7884	79.6599	145.623		20.5	-1.5449
20.54	25.9322	49.9888	97.7738	178.546	318.373	491.026	632.763	13.7536	27.0293	52.7846	99.5743	178.321	288.709	424.63	1.99086	4.51513	10.893	23.9905	52.9451	160.549		10.64	4.79087	10.4027	21.0881	42.0942	80.143	146.423		20.6	-1.539
20.64	26.0271	50.2074	98.1411	179.192	319.269	491.9	633.252	13.8097	27.1592	52.9943	99.9169	178.841	289.38	425.272	1.985	4.53349	10.9477	24.0862	53.1561	160.631		10.7401	4.82834	10.4854	21.238	42.3852	80.621	147.221		20.7	-1.5449
20.74	26.1395	50.4019	98.5149	179.814	320.181	492.774	633.743	13.8668	27.2721	53.2055	100.258	179.343	290.024	425.896	2.00454	4.55302	10.9829	24.185	53.3611	160.69		10.84	4.8628	10.5687	21.3781	42.6445	81.099	148.004		20.8	-1.5449
20.84	26.243	50.6115	98.8834	180.441	321.079	493.646	634.212	13.9024	27.374	53.3813	100.587	179.844	290.659	426.505	2.01352	4.58427	11.0231	24.2483	53.5701	160.774		10.94	4.90215	10.6238	21.5173	42.8763	81.5834	148.769		20.9	-1.5488
20.94	26.3465	50.8124	99.2558	181.062	321.961	494.493	634.676	13.9706	27.4682	53.5621	100.929	180.361	291.309	427.127	2.03773	4.62723	11.0903	24.3577	53.7861	160.885		11.04	4.94199	10.7065	21.6709	43.1715	82.0598	149.536		21	-1.543
21.04	26.4442	51.0029	99.6309	181.691	322.855	495.342	635.149	14.0157	27.5748	53.7582	101.272	180.868	291.94	427.707	2.04945	4.64482	11.1313	24.4534	54.0115	160.961		11.14	4.98579	10.7832	21.8114	43.4554	82.5349	150.296		21.1	-1.543
21.14	26.5621	51.2071	100.005	182.327	323.745	496.195	635.633	14.0657	27.6982	53.9438	101.588	181.368	292.583	428.299	2.05336	4.67412	11.1821	24.5374	54.2147	161.032		11.2401	5.02204	10.8533	21.9717	43.7371	83.0092	151.038		21.2	-1.5469
21.24	26.6756	51.4134	100.374	182.943	324.633	497.041	636.073	14.1226	27.7923	54.134	101.914	181.862	293.207	428.887	2.06313	4.6956	11.2251	24.6389	54.4178	161.07		11.34	5.06387	10.9236	22.105	44.0028	83.4706	151.793		21.3	-1.5527
21.34	26.785	51.6138	100.737	183.552	325.498	497.868	636.509	14.1839	27.8746	54.3231	102.229	182.353	293.837	429.47	2.0729	4.71435	11.2719	24.7444	54.6248	161.12		11.44	5.10227	11.0029	22.2407	44.2571	83.9307	152.539		21.4	-1.5469
21.44	26.9071	51.8068	101.105	184.154	326.365	498.687	636.963	14.2394	27.972	54.5051	102.543	182.848	294.447	430.039	2.07485	4.73662	11.3012	24.8186	54.8182	161.184		11.54	5.13874	11.0824	22.3834	44.5211	84.3958	153.269		21.5	-1.543
21.54	27.0301	52.0156	101.495	184.781	327.23	499.524	637.417	14.2872	28.0513	54.6865	102.855	183.337	295.038	430.614	2.08461	4.77373	11.3657	24.9339	55.035	161.248		11.64	5.17936	11.1504	22.525	44.8045	84.8557	153.979		21.6	-1.5476
21.64	27.1297	52.2216	101.86	185.387	328.111	500.336	637.857	14.3389	28.1435	54.8719	103.184	183.823	295.652	431.167	2.0936	4.79326	11.4028	25.0354	55.2381	161.319		11.7401	5.21022	11.2248	22.6645	45.0619	85.3082	154.689		21.7	-1.5547
21.74	27.2498	52.4107	102.243	185.995	328.983	501.143	638.301	14.4149	28.2478	55.066	103.507	184.302	296.257	431.733	2.10219	4.82256	11.4555	25.1077	55.4354	161.379		11.84	5.23952	11.2982	22.7936	45.308	85.7727	155.398		21.8	-1.5449
21.84	27.362	52.6217	102.622	186.603	329.839	501.949	638.744	14.4546	28.3468	55.2441	103.82	184.79	296.851	432.296	2.12368	4.83427	11.5024	25.2053	55.615	161.444		11.94	5.27923	11.3658	22.9331	45.5834	86.2202	156.091		21.9	-1.5449
21.94	27.4559	52.8177	102.985	187.191	330.685	502.731	639.167	14.5154	28.4482	55.4412	104.144	185.281	297.44	432.871	2.12368	4.85771	11.5473	25.3147	55.8084	161.5		12.04	5.32272	11.4419	23.0711	45.832	86.6613	156.793		22	-1.5449
22.04	27.5522	53.0115	103.348	187.78	331.529	503.509	639.572	14.5625	28.5638	55.635	104.466	185.777	298.029	433.432	2.12954	4.8831	11.602	25.4182	55.9842	161.539		12.14	5.3567	11.5111	23.2103	46.0951	87.0898	157.484		22.1	-1.539
22.14	27.6692	53.188	103.725	188.373	332.366	504.276	639.992	14.6277	28.6654	55.8299	104.769	186.263	298.634	433.985	2.13344	4.89482	11.6469	25.5257	56.1697	161.6		12.2401	5.38873	11.5848	23.3389	46.3492	87.5177	158.146		22.2	-1.5449
22.24	27.7678	53.3886	104.091	188.976	333.215	505.038	640.401	14.6775	28.7521	56.0121	105.078	186.752	299.212	434.528	2.14321	4.91435	11.6821	25.6389	56.3592	161.651		12.34	5.42441	11.6592	23.4672	46.5997	87.9448	158.823		22.3	-1.5449
22.34	27.8569	53.5859	104.447	189.573	334.041	505.796	640.797	14.7189	28.8461	56.1805	105.395	187.237	299.793	435.077	2.15414	4.9331	11.7368	25.7241	56.5584	161.707		12.44	5.4466	11.7251	23.5964	46.8671	88.3765	159.484		22.4	-1.5488
22.44	27.9416	53.7749	104.808	190.163	334.876	506.546	641.194	14.7774	28.9625	56.37	105.709	187.716	300.379	435.628	2.15883	4.93975	11.7837	25.7991	56.7459	161.735		12.54	5.48402	11.79	23.733	47.1272	88.8023	160.149		22.5	-1.5547
22.54	28.033	53.9716	105.183	190.761	335.713	507.294	641.583	14.8305	29.0643	56.553	106.031	188.2	300.954	436.172	2.15298	4.95732	11.8266	25.8889	56.9354	161.789		12.64	5.52759	11.8557	23.8735	47.3643	89.2228	160.794		22.6	-1.5547
22.64	28.1288	54.1711	105.537	191.342	336.531	508.02	641.969	14.8833	29.1812	56.7367	106.362	188.668	301.539	436.706	2.16274	4.97295	11.8825	25.9749	57.119	161.85		12.7401	5.55785	11.928	24.0045	47.6069	89.6494	161.443		22.7	-1.5449
22.74	28.2146	54.3603	105.909	191.936	337.349	508.771	642.346	14.9492	29.2925	56.9158	106.689	189.13	302.115	437.243	2.17641	4.99833	11.9301	26.0823	57.3154	161.905		12.84	5.58879	11.9894	24.1329	47.8539	90.0742	162.089		22.8	-1.5449
22.84	28.3157	54.5665	106.261	192.518	338.158	509.495	642.723	14.9937	29.3884	57.0943	107.008	189.603	302.671	437.764	2.19008	5.01396	11.9712	26.1936	57.5115	161.95		12.94	5.6285	12.0617	24.2728	48.1007	90.5049	162.733		22.9	-1.5488
22.94	28.4055	54.7529	106.608	193.097	338.959	510.216	643.094	15.0357	29.4863	57.2822	107.317	190.069	303.247	438.296	2.18422	5.0374	12.0259	26.3089	57.7147	162		13.04	5.65178	12.1258	24.4067	48.3303	90.9078	163.368		23	-1.5547
23.04	28.5053	54.9492	106.977	193.678	339.77	510.94	643.47	15.0905	29.583	57.4451	107.626	190.524	303.798	438.814	2.1979	5.06474	12.0708	26.4241	57.8943	162.05		13.14	5.68392	12.1931	24.5384	48.5695	91.3031	163.995		23.1	-1.5547
23.14	28.5995	55.148	107.329	194.275	340.565	511.642	643.834	15.1481	29.6929	57.6414	107.942	190.974	304.35	439.334	2.21274	5.08818	12.1196	26.5081	58.0779	162.092		13.2401	5.7143	12.2557	24.6726	48.7906	91.7032	164.63		23.2	-1.5449
23.24	28.6971	55.3424	107.671	194.858	341.363	512.361	644.199	15.1903	29.7842	57.8182	108.257	191.419	304.887	439.834	2.22328	5.12724	12.1606	26.6194	58.2791	162.139		13.34	5.74347	12.3253	24.8158	49.0268	92.1076	165.243		23.3	-1.5488
23.34	28.802	55.538	108.036	195.44	342.144	513.064	644.559	15.2368	29.8725	57.9881	108.538	191.865	305.427	440.339	2.23696	5.15459	12.2016	26.7053	58.4783	162.19		13.44	5.77469	12.3818	24.9407	49.2603	92.4844	165.857		23.4	-1.5586
23.44	28.9012	55.733	108.387	196.017	342.936	513.753	644.913	15.2853	29.9706	58.1698	108.825	192.31	305.973	440.841	2.25258	5.16435	12.2466	26.7952	58.6775	162.229		13.54	5.80084	12.4506	25.0739	49.4892	92.8764	166.463		23.5	-1.5547
23.54	29.0051	55.9201	108.745	196.581	343.713	514.438	645.261	15.339	30.0738	58.3563	109.139	192.77	306.512	441.337	2.26039	5.19951	12.2934	26.9104	58.865	162.282		13.64	5.82681	12.5148	25.2058	49.7072	93.2744	167.063		23.6	-1.5547
23.64	29.1132	56.1151	109.091	197.149	344.478	515.109	645.6	15.393	30.1754	58.5288	109.427	193.21	307.06	441.827	2.27993	5.2163	12.3286	27.0151	59.0604	162.323		13.7401	5.8635	12.592	25.3272	49.9392	93.6651	167.662		23.7	-1.5586
23.74	29.2034	56.2965	109.431	197.703	345.246	515.79	645.923	15.454	30.2663	58.7092	109.724	193.653	307.615	442.332	2.28579	5.23466	12.3735	27.0999	59.2498	162.352		13.84	5.89282	12.6532	25.449	50.1571	94.0449	168.262		23.8	-1.5644
23.84	29.3055	56.4755	109.77	198.273	346.009	516.453	646.271	15.5109	30.3721	58.8837	109.997	194.111	308.147	442.824	2.29165	5.2542	12.4087	27.1858	59.4354	162.382		13.94	5.92704	12.7005	25.5725	50.381	94.4299	168.834		23.9	-1.5683
23.94	29.4198	56.6558	110.121	198.842	346.772	517.115	646.611	15.551	30.4698	59.0603	110.299	194.542	308.68	443.298	2.29477	5.26982	12.4477	27.2757	59.6209	162.401		14.04	5.961	12.7574	25.6978	50.5972	94.8129	169.407		24	-1.5625
24.04	29.5171	56.8453	110.469	199.414	347.531	517.765	646.922	15.6049	30.5631	59.224	110.588	194.976	309.216	443.772	2.30727	5.29521	12.4848	27.3694	59.7967	162.44		14.14	5.98357	12.8151	25.8186	50.8171	95.1921	169.986		24.1	-1.5672
24.14	29.6116	57.0239	110.823	199.978	348.277	518.423	647.26	15.655	30.6547	59.3996	110.891	195.421	309.74	444.243	2.32094	5.31084	12.5239	27.4417	59.9803	162.487		14.2401	6.02009	12.88	25.933	51.0405	95.5731	170.547		24.2	-1.5742
24.24	29.7117	57.2193	111.156	200.532	349.029	519.078	647.575	15.7077	30.7471	59.5633	111.186	195.86	310.27	444.717	2.33461	5.33623	12.5739	27.5452	60.1561	162.522		14.34	6.04837	12.9428	26.0564	51.2673	95.9524	171.109		24.3	-1.5742
24.34	29.8177	57.4068	111.505	201.082	349.783	519.697	647.887	15.7638	30.8467	59.7323	111.499	196.292	310.788	445.18	2.34829	5.35966	12.6098	27.6331	60.3358	162.559		14.44	6.07649	12.9954	26.1604	51.4742	96.3284	171.671		24.4	-1.5781
24.44	29.9217	57.5937	111.835	201.633	350.525	520.332	648.202	15.8217	30.9473	59.9017	111.799	196.72	311.309	445.638	2.35024	5.38115	12.6587	27.7249	60.5252	162.608		14.54	6.10137	13.0625	26.2919	51.6933	96.7123	172.227		24.5	-1.584
24.54	30.0155	57.77	112.177	202.186	351.265	520.971	648.519	15.8651	31.0482	60.0813	112.097	197.158	311.825	446.106	2.35415	5.38623	12.6938	27.8167	60.7022	162.622		14.64	6.13313	13.1203	26.4083	51.9113	97.0814	172.767		24.6	-1.5879
24.64	30.1141	57.9521	112.528	202.75	352.009	521.597	648.832	15.9172	31.1504	60.2551	112.391	197.585	312.333	446.559	2.36586	5.39873	12.727	27.8909	60.869	162.653		14.7401	6.15878	13.1784	26.5263	52.1183	97.4436	173.312		24.7	-1.5937
24.74	30.2102	58.1529	112.871	203.308	352.754	522.21	649.136	15.9572	31.2252	60.42	112.673	198.006	312.817	447.014	2.36586	5.42412	12.7739	27.9866	61.0486	162.672		14.84	6.18665	13.2324	26.6578	52.3327	97.7956	173.844		24.8	-1.5976
24.84	30.3031	58.3482	113.207	203.863	353.481	522.809	649.447	16.0053	31.3266	60.593	112.965	198.437	313.318	447.467	2.37485	5.4456	12.8169	28.0862	61.2244	162.713		14.94	6.22103	13.3123	26.7872	52.5493	98.1561	174.382		24.9	-1.5937
24.94	30.3967	58.5328	113.558	204.405	354.202	523.424	649.745	16.0476	31.4359	60.7834	113.263	198.85	313.817	447.909	2.38344	5.46513	12.8677	28.1897	61.4061	162.727		15.04	6.25527	13.3836	26.8982	52.7626	98.5061	174.908		25	-1.5976
25.04	30.4794	58.7222	113.898	204.961	354.923	524.021	650.043	16.0894	31.5172	60.9506	113.55	199.266	314.315	448.359	2.39516	5.47881	12.9126	28.2866	61.5799	162.75		15.14	6.28478	13.4418	27.0156	52.977	98.8585	175.429		25.1	-1.5937
25.14	30.5764	58.9078	114.243	205.502	355.654	524.624	650.353	16.1352	31.6084	61.1322	113.836	199.685	314.801	448.793	2.4186	5.51396	12.9575	28.3694	61.7693	162.791		15.2401	6.30738	13.5095	27.1379	53.1851	99.2141	175.959		25.2	-1.5937
25.24	30.6723	59.1005	114.578	206.056	356.375	525.208	650.646	16.1859	31.7025	61.2965	114.109	200.103	315.291	449.233	2.43422	5.53154	13.0024	28.4592	61.9647	162.821		15.34	6.33873	13.5897	27.2612	53.3825	99.5666	176.481		25.3	-1.5937
25.34	30.7717	59.2828	114.926	206.591	357.089	525.797	650.941	16.2324	31.7994	61.4701	114.382	200.516	315.77	449.664	2.43422	5.54912	13.0434	28.5452	62.1463	162.852		15.44	6.36985	13.6556	27.3694	53.5803	99.9068	176.993		25.4	-1.5879
25.44	30.8817	59.4657	115.273	207.135	357.784	526.385	651.236	16.2882	31.8945	61.6238	114.666	200.931	316.267	450.106	2.44399	5.57646	13.0786	28.6253	62.3104	162.881		15.54	6.39472	13.7108	27.4897	53.7835	100.239	177.494		25.5	-1.5937
25.54	30.9826	59.6574	115.623	207.681	358.486	526.963	651.516	16.3444	31.9892	61.7934	114.957	201.349	316.767	450.546	2.45571	5.59521	13.1235	28.7092	62.4861	162.902		15.64	6.4123	13.7737	27.6008	53.988	100.574	177.993		25.6	-1.5976
25.64	31.0926	59.8466	115.979	208.234	359.192	527.537	651.819	16.4159	32.0892	61.9719	115.238	201.756	317.246	450.976	2.47915	5.63115	13.1821	28.8225	62.6502	162.944		15.7401	6.43952	13.8364	27.7084	54.1936	100.907	178.502		25.7	-1.5976
25.74	31.1877	60.0543	116.308	208.784	359.889	528.117	652.101	16.4671	32.1904	62.1345	115.504	202.151	317.726	451.396	2.485	5.65068	13.2329	28.9202	62.8494	162.956		15.84	6.47402	13.8937	27.8152	54.3967	101.244	178.995		25.8	-1.6035
25.84	31.2986	60.2226	116.641	209.319	360.589	528.682	652.388	16.5125	32.2945	62.2928	115.788	202.559	318.193	451.81	2.48813	5.66826	13.2673	29.01	63.0467	162.975		15.94	6.50097	13.9542	27.9186	54.5969	101.595	179.488		25.9	-1.6074
25.94	31.4002	60.4087	116.983	209.849	361.282	529.243	652.663	16.569	32.3744	62.4569	116.058	202.968	318.656	452.227	2.49868	5.68388	13.311	29.096	63.2147	163.006		16.04	6.53249	14.006	28.0336	54.8041	101.924	179.974		26	-1.6035
26.04	31.5047	60.5846	117.326	210.388	361.966	529.793	652.934	16.6162	32.4413	62.602	116.331	203.367	319.12	452.637	2.49672	5.70732	13.3462	29.18	63.3729	163.036		16.14	6.56517	14.0703	28.1428	54.9967	102.249	180.451		26.1	-1.6035
26.14	31.6096	60.7886	117.656	210.916	362.655	530.34	653.205	16.6533	32.5299	62.7615	116.596	203.766	319.568	453.03	2.5143	5.73466	13.4165	29.2757	63.5447	163.081		16.2401	6.59511	14.1141	28.2399	55.1771	102.573	180.941		26.2	-1.5984
26.24	31.705	60.9674	117.992	211.447	363.326	530.895	653.463	16.7016	32.614	62.9205	116.868	204.168	320.019	453.44	2.52797	5.74443	13.4516	29.3596	63.7303	163.102		16.34	6.62988	14.163	28.3436	55.3637	102.895	181.404		26.3	-1.6055
26.34	31.8045	61.1523	118.32	211.959	364.003	531.436	653.721	16.749	32.6944	63.0922	117.138	204.552	320.483	453.844	2.54946	5.76396	13.4809	29.4651	63.8865	163.127		16.44	6.65722	14.2109	28.4388	55.5646	103.221	181.884		26.4	-1.6094
26.44	31.9022	61.3257	118.653	212.474	364.683	531.968	653.982	16.7949	32.7828	63.2456	117.412	204.937	320.935	454.245	2.5436	5.77373	13.522	29.5764	64.0467	163.143		16.54	6.67922	14.2569	28.5377	55.7605	103.541	182.354		26.5	-1.6055
26.54	31.9969	61.5025	118.972	212.984	365.353	532.495	654.24	16.8373	32.8765	63.4178	117.68	205.346	321.387	454.646	2.55336	5.79521	13.5669	29.6604	64.2158	163.17		16.64	6.70332	14.3154	28.6313	55.9704	103.871	182.818		26.6	-1.6055
26.64	32.0807	61.6782	119.299	213.512	366.017	533.024	654.502	16.8729	32.9584	63.5988	117.951	205.748	321.838	455.029	2.55922	5.80498	13.6255	29.7659	64.369	163.194		16.7401	6.73353	14.3698	28.7301	56.1484	104.185	183.278		26.7	-1.6094
26.74	32.1727	61.8607	119.635	214.021	366.69	533.548	654.736	16.9069	33.0472	63.7659	118.225	206.144	322.284	455.416	2.57485	5.82841	13.6723	29.8499	64.5389	163.206		16.84	6.76386	14.4276	28.8306	56.3363	104.491	183.729		26.8	-1.6152
26.84	32.2762	62.0299	119.963	214.53	367.353	534.074	654.992	16.9453	33.127	63.9272	118.488	206.544	322.727	455.798	2.58852	5.85498	13.7055	29.9253	64.7049	163.209		16.94	6.79108	14.4862	28.9324	56.5256	104.799	184.182		26.9	-1.6055
26.94	32.3657	62.2159	120.293	215.046	368.005	534.592	655.237	16.9886	33.2066	64.0981	118.755	206.928	323.168	456.185	2.60415	5.86357	13.7563	29.9885	64.8592	163.235		17.04	6.8191	14.5365	29.0309	56.7161	105.089	184.628		27	-1.6055
27.04	32.4514	62.3898	120.612	215.554	368.654	535.097	655.477	17.027	33.2959	64.2502	119.028	207.325	323.611	456.565	2.60336	5.87334	13.7973	30.0842	65.0252	163.26		17.14	6.84777	14.5755	29.1285	56.8896	105.389	185.068		27.1	-1.6055
27.14	32.5471	62.5791	120.93	216.064	369.293	535.606	655.71	17.0773	33.3916	64.4125	119.288	207.725	324.046	456.943	2.61586	5.89287	13.852	30.1682	65.1854	163.28		17.2401	6.86998	14.6229	29.2241	57.0798	105.687	185.515		27.2	-1.6094
27.24	32.6356	62.747	121.259	216.578	369.929	536.126	655.947	17.115	33.4858	64.5764	119.562	208.108	324.48	457.331	2.63344	5.90849	13.8774	30.2542	65.3592	163.282		17.34	6.90358	14.6677	29.3255	57.2631	105.981	185.946		27.3	-1.6152
27.34	32.7371	62.939	121.572	217.088	370.571	536.633	656.171	17.1562	33.5874	64.7303	119.824	208.478	324.904	457.69	2.65688	5.94365	13.9419	30.3635	65.535	163.301		17.44	6.93457	14.7206	29.4155	57.4523	106.285	186.379		27.4	-1.6191
27.44	32.8168	63.1099	121.9	217.609	371.193	537.135	656.402	17.1964	33.6615	64.8743	120.093	208.854	325.327	458.057	2.65883	5.95928	13.9731	30.4436	65.7088	163.311		17.54	6.9623	14.7724	29.5109	57.6292	106.578	186.8		27.5	-1.625
27.54	32.9113	63.2818	122.221	218.115	371.812	537.625	656.632	17.2477	33.7471	65.0326	120.361	209.236	325.754	458.43	2.65298	5.96513	14.0219	30.5296	65.8943	163.32		17.64	6.98938	14.8265	29.607	57.8057	106.868	187.228		27.6	-1.6289
27.64	33.0115	63.4599	122.537	218.627	372.428	538.101	656.845	17.2873	33.8237	65.1883	120.624	209.601	326.183	458.788	2.66665	5.97881	14.0473	30.6155	66.0584	163.331		17.7401	7.01373	14.8727	29.6997	57.9736	107.168	187.649		27.7	-1.623
27.74	33.1086	63.6281	122.86	219.124	373.049	538.593	657.066	17.3307	33.9152	65.3495	120.881	209.977	326.591	459.147	2.67446	6.0042	14.1177	30.7053	66.2244	163.34		17.84	7.04212	14.9265	29.7976	58.151	107.454	188.058		27.8	-1.6269
27.84	33.1981	63.8124	123.174	219.629	373.67	539.069	657.29	17.383	33.9896	65.5002	121.148	210.346	327.021	459.5	2.68422	6.01513	14.1528	30.7893	66.3885	163.36		17.94	7.06556	14.9873	29.8958	58.3314	107.747	188.459		27.9	-1.6328
27.94	33.2869	63.9908	123.496	220.129	374.28	539.543	657.511	17.4205	34.0713	65.6522	121.406	210.716	327.446	459.852	2.68813	6.02763	14.1977	30.8987	66.5545	163.36		18.04	7.09537	15.0338	29.9876	58.5012	108.041	188.87		28	-1.6328
28.04	33.3777	64.1637	123.814	220.612	374.902	540.005	657.718	17.4641	34.1572	65.8042	121.659	211.078	327.874	460.216	2.70375	6.05302	14.2321	31.0061	66.7186	163.381		18.14	7.12128	15.095	30.0842	58.6768	108.339	189.276		28.1	-1.6269
28.14	33.4755	64.3359	124.138	221.117	375.514	540.479	657.926	17.5268	34.246	65.9612	121.912	211.44	328.287	460.567	2.71938	6.07841	14.2778	31.1214	66.8904	163.407		18.2401	7.1455	15.1422	30.1756	58.8462	108.637	189.677		28.2	-1.6328
28.24	33.5575	64.5122	124.448	221.601	376.128	540.924	658.125	17.5647	34.3402	66.1258	122.18	211.804	328.705	460.923	2.73696	6.09599	14.313	31.2171	67.0682	163.422		18.34	7.17832	15.1963	30.2643	59.0118	108.921	190.078		28.3	-1.6375
28.34	33.6409	64.6734	124.769	222.084	376.731	541.361	658.331	17.61	34.4254	66.2889	122.444	212.176	329.131	461.272	2.73618	6.10966	14.3384	31.3108	67.2108	163.442		18.44	7.19759	15.2428	30.3609	59.1877	109.204	190.472		28.4	-1.6347
28.44	33.7352	64.8486	125.092	222.56	377.342	541.799	658.538	17.6401	34.4931	66.4516	122.699	212.543	329.551	461.62	2.73891	6.12529	14.3774	31.4007	67.3514	163.448		18.54	7.22779	15.2923	30.4653	59.3621	109.488	190.869		28.5	-1.6387
28.54	33.8205	65.0164	125.4	223.04	377.944	542.251	658.749	17.6877	34.5879	66.5965	122.953	212.901	329.956	461.957	2.74477	6.13506	14.4243	31.476	67.5166	163.472		18.64	7.25561	15.3478	30.559	59.5273	109.769	191.259		28.6	-1.6445
28.64	33.9081	65.1992	125.716	223.53	378.544	542.708	658.946	17.7347	34.6572	66.7463	123.203	213.254	330.358	462.31	2.76821	6.16045	14.4673	31.5686	67.66	163.481		18.7401	7.28537	15.3971	30.6545	59.6973	110.044	191.643		28.7	-1.6445
28.74	33.9804	65.3726	126.022	224.01	379.147	543.145	659.145	17.7844	34.7465	66.9045	123.461	213.623	330.779	462.663	2.78383	6.17607	14.5044	31.68	67.8299	163.491		18.84	7.30462	15.4527	30.7553	59.8627	110.32	192.038		28.8	-1.6387
28.84	34.0809	65.5523	126.338	224.494	379.724	543.582	659.34	17.8335	34.8476	67.0691	123.718	213.971	331.187	462.996	2.78774	6.19951	14.5376	31.7346	67.9861	163.506		18.94	7.33425	15.5113	30.8466	60.0226	110.595	192.428		28.9	-1.6445
28.94	34.1654	65.7271	126.653	224.972	380.322	544.022	659.527	17.8815	34.9215	67.2139	123.956	214.318	331.572	463.313	2.80532	6.22685	14.5786	31.8147	68.1502	163.522		19.04	7.36194	15.5595	30.9419	60.1811	110.866	192.819		29	-1.6484
29.04	34.2512	65.9059	126.966	225.448	380.899	544.449	659.718	17.923	34.9971	67.3576	124.186	214.665	331.947	463.64	2.81898	6.24638	14.6274	31.9104	68.3006	163.536		19.14	7.38149	15.6112	31.0404	60.3532	111.145	193.213		29.1	-1.6445
29.14	34.3319	66.081	127.273	225.915	381.471	544.875	659.908	17.9721	35.0596	67.5028	124.434	215.028	332.334	463.979	2.82485	6.26006	14.6665	31.9905	68.4549	163.561		19.2401	7.41162	15.6617	31.1287	60.5173	111.41	193.595		29.2	-1.6445
29.24	34.4226	66.2437	127.578	226.371	382.041	545.288	660.107	18.0139	35.1396	67.662	124.677	215.368	332.714	464.311	2.82485	6.28466	14.7036	32.055	68.5994	163.571		19.34	7.43248	15.7073	31.2238	60.682	111.671	193.956		29.3	-1.6484
29.34	34.5106	66.413	127.884	226.848	382.612	545.728	660.3	18.0587	35.2114	67.8113	124.914	215.715	333.103	464.651	2.83461	6.29912	14.727	32.1507	68.7596	163.582		19.44	7.45678	15.7551	31.3224	60.8417	111.93	194.334		29.4	-1.6543
29.44	34.5857	66.5982	128.191	227.315	383.168	546.145	660.488	18.1173	35.3037	67.9641	125.161	216.053	333.486	464.983	2.84633	6.32451	14.768	32.2268	68.9061	163.592		19.54	7.4842	15.8043	31.4172	61.0061	112.191	194.701		29.5	-1.6445
29.54	34.6786	66.7521	128.492	227.803	383.734	546.557	660.69	18.167	35.4107	68.1283	125.404	216.399	333.88	465.303	2.84555	6.34795	14.8169	32.3108	69.0604	163.606		19.64	7.50722	15.8562	31.5056	61.1673	112.45	195.056		29.6	-1.6484
29.64	34.7786	66.9273	128.804	228.27	384.303	546.981	660.864	18.2136	35.498	68.282	125.661	216.743	334.251	465.639	2.85805	6.36943	14.8442	32.4065	69.2205	163.621		19.7401	7.52975	15.9042	31.5965	61.3229	112.702	195.428		29.7	-1.6543
29.74	34.8684	67.1034	129.116	228.75	384.875	547.383	661.043	18.2587	35.5755	68.4436	125.901	217.088	334.633	465.955	2.86782	6.38506	14.8969	32.4807	69.3709	163.631		19.84	7.54641	15.9478	31.6856	61.4815	112.951	195.787		29.8	-1.6582
29.84	34.9579	67.2763	129.415	229.23	385.432	547.781	661.224	18.3043	35.6683	68.5926	126.157	217.436	334.998	466.269	2.89321	6.41826	14.9575	32.5608	69.5252	163.664		19.94	7.57454	16.0013	31.7691	61.6454	113.202	196.142		29.9	-1.6543
29.94	35.0457	67.4439	129.728	229.708	386.01	548.182	661.408	18.3502	35.7627	68.745	126.398	217.786	335.372	466.596	2.89711	6.43779	15.0083	32.6565	69.6893	163.68		20.04	7.59238	16.0553	31.8642	61.8074	113.445	196.507		30	-1.6543
30.04	35.1385	67.6128	130.026	230.169	386.567	548.578	661.586	18.3896	35.8599	68.9031	126.66	218.125	335.75	466.897	2.91469	6.45537	15.063	32.7307	69.8397	163.68		20.14	7.62415	16.1057	31.9536	61.9616	113.684	196.856		30.1	-1.6484
30.14	35.2278	67.7848	130.339	230.637	387.116	548.971	661.746	18.4337	35.9434	69.0384	126.906	218.465	336.123	467.21	2.91469	6.46904	15.1079	32.8069	69.9959	163.696		20.2401	7.64264	16.1537	32.0323	62.1105	113.923	197.189		30.2	-1.6543
30.24	35.3167	67.9385	130.635	231.11	387.661	549.36	661.923	18.4714	36.0391	69.1907	127.159	218.79	336.488	467.512	2.93422	6.49833	15.1567	32.8909	70.1502	163.721		20.34	7.66048	16.1848	32.1173	62.27	114.15	197.53		30.3	-1.6472
30.34	35.4087	68.0933	130.95	231.585	388.221	549.76	662.101	18.5072	36.1221	69.3246	127.402	219.137	336.863	467.82	2.94399	6.52373	15.2075	32.971	70.3201	163.731		20.44	7.67753	16.2223	32.1913	62.4121	114.385	197.87		30.4	-1.6543
30.44	35.5028	68.273	131.249	232.048	388.765	550.153	662.269	18.5373	36.2148	69.4807	127.657	219.481	337.223	468.11	2.9479	6.54912	15.2446	33.0464	70.4764	163.741		20.54	7.69511	16.26	32.2746	62.567	114.628	198.204		30.5	-1.6445
30.54	35.6053	68.441	131.549	232.504	389.315	550.54	662.434	18.5802	36.2989	69.6219	127.898	219.815	337.595	468.415	2.97523	6.57451	15.2973	33.1175	70.6209	163.762		20.64	7.71816	16.3094	32.3623	62.7125	114.862	198.533		30.6	-1.6484
30.64	35.6825	68.6236	131.857	232.967	389.841	550.935	662.598	18.633	36.3822	69.7746	128.147	220.148	337.962	468.712	2.97524	6.58818	15.3384	33.1878	70.7908	163.776		20.7401	7.73691	16.3448	32.4442	62.8549	115.099	198.856		30.7	-1.6543
30.74	35.7733	68.8042	132.143	233.411	390.381	551.313	662.769	18.6811	36.4492	69.9149	128.388	220.483	338.318	469.003	2.98891	6.61552	15.3825	33.2737	70.9451	163.791		20.84	7.761	16.3871	32.5289	63.0014	115.325	199.185		30.8	-1.6484
30.84	35.8591	68.981	132.439	233.861	390.899	551.693	662.927	18.7297	36.5474	70.0644	128.622	220.809	338.674	469.295	3.0104	6.63506	15.4223	33.344	71.0897	163.797		20.94	7.77844	16.4272	32.613	63.1556	115.559	199.517		30.9	-1.6543
30.94	35.949	69.1454	132.737	234.298	391.42	552.076	663.09	18.7601	36.6113	70.1994	128.86	221.131	339.034	469.577	3.00845	6.64482	15.4555	33.4182	71.2361	163.799		21.04	7.80123	16.4792	32.6903	63.3031	115.795	199.843		31	-1.6582
31.04	36.0487	69.3013	133.024	234.741	391.94	552.441	663.255	18.7981	36.6937	70.343	129.102	221.463	339.382	469.871	3.02524	6.67021	15.5063	33.4846	71.3662	163.815		21.14	7.82058	16.5173	32.7601	63.449	116.028	200.154		31.1	-1.6582
31.14	36.1278	69.4751	133.319	235.203	392.46	552.821	663.42	18.8501	36.7764	70.4939	129.343	221.788	339.735	470.181	3.02407	6.68584	15.5454	33.5686	71.5076	163.821		21.2401	7.8404	16.554	32.8283	63.5805	116.268	200.472		31.2	-1.664
31.24	36.2186	69.6368	133.6	235.653	392.978	553.185	663.596	18.8882	36.874	70.6424	129.57	222.108	340.091	470.467	3.03773	6.70927	15.5864	33.6682	71.6385	163.834		21.34	7.86376	16.5841	32.9053	63.7214	116.508	200.788		31.3	-1.664
31.34	36.3068	69.8228	133.902	236.102	393.509	553.55	663.75	18.9348	36.9541	70.7918	129.805	222.421	340.418	470.748	3.05336	6.72412	15.6255	33.7542	71.785	163.85		21.44	7.88886	16.6238	32.9822	63.8474	116.732	201.097		31.4	-1.6582
31.44	36.3918	69.9941	134.189	236.542	394.02	553.913	663.906	18.9836	37.0331	70.934	130.024	222.746	340.756	471.036	3.06704	6.73271	15.6626	33.8382	71.9178	163.86		21.54	7.91113	16.6647	33.0621	63.9894	116.961	201.414		31.5	-1.664
31.54	36.4751	70.1523	134.495	236.996	394.531	554.27	664.068	19.0237	37.1113	71.0769	130.263	223.065	341.102	471.317	3.0729	6.74834	15.686	33.9358	72.0486	163.862		21.64	7.93313	16.6987	33.1358	64.1228	117.181	201.724		31.6	-1.668
31.64	36.5652	70.3208	134.784	237.444	395.046	554.628	664.22	19.0693	37.1943	71.2258	130.494	223.371	341.43	471.591	3.09633	6.77568	15.7329	34.0198	72.1736	163.873		21.7401	7.94577	16.7385	33.2036	64.2565	117.406	202.038		31.7	-1.664
31.74	36.6645	70.4625	135.075	237.876	395.564	554.98	664.391	19.1149	37.267	71.3625	130.721	223.689	341.776	471.877	3.09633	6.78154	15.7544	34.1077	72.3299	163.87		21.84	7.96576	16.7741	33.2783	64.3986	117.633	202.341		31.8	-1.668
31.84	36.7508	70.6265	135.373	238.333	396.058	555.333	664.539	19.1655	37.3466	71.5057	130.943	224.005	342.111	472.163	3.09633	6.78935	15.7876	34.1917	72.4529	163.863		21.94	7.98472	16.81	33.346	64.5383	117.854	202.631		31.9	-1.6738
31.94	36.8405	70.7759	135.671	238.771	396.56	555.683	664.696	19.2109	37.4283	71.6414	131.17	224.317	342.45	472.445	3.1061	6.8206	15.8344	34.2776	72.5818	163.866		22.04	8.00644	16.8505	33.4256	64.6782	118.078	202.935		32	-1.6777
32.04	36.9286	70.9378	135.958	239.202	397.063	556.036	664.854	19.2583	37.5254	71.7862	131.395	224.629	342.778	472.738	3.1061	6.82646	15.8677	34.3518	72.7166	163.872		22.14	8.02957	16.8923	33.4974	64.8282	118.305	203.229		32.1	-1.6738
32.14	37.0282	71.1069	136.262	239.631	397.56	556.38	665.004	19.3045	37.5938	71.9227	131.619	224.942	343.119	473.01	3.11977	6.84013	15.9184	34.4378	72.8514	163.881		22.2401	8.05061	16.9308	33.584	64.9688	118.517	203.54		32.2	-1.6738
32.24	37.115	71.2691	136.547	240.05	398.042	556.711	665.14	19.3451	37.6557	72.0579	131.839	225.235	343.455	473.28	3.1268	6.87138	15.9536	34.5022	72.9764	163.881		22.34	8.06829	16.9702	33.6638	65.1078	118.727	203.828		32.3	-1.6687
32.34	37.2069	71.4327	136.845	240.476	398.536	557.057	665.298	19.3961	37.7377	72.1975	132.072	225.548	343.783	473.536	3.1393	6.88701	15.9887	34.5882	73.1014	163.893		22.44	8.08861	17.0077	33.7377	65.2437	118.934	204.113		32.4	-1.6797
32.44	37.2938	71.5933	137.129	240.909	399.024	557.385	665.441	19.4316	37.8023	72.326	132.302	225.85	344.123	473.798	3.15492	6.91044	16.0376	34.6819	73.2381	163.903		22.54	8.10891	17.0509	33.8252	65.3819	119.149	204.41		32.5	-1.6738
32.54	37.3758	71.7524	137.403	241.329	399.509	557.709	665.587	19.4763	37.8809	72.4667	132.526	226.145	344.454	474.053	3.1686	6.92998	16.0747	34.7678	73.3904	163.916		22.64	8.13053	17.0885	33.9048	65.5057	119.357	204.697		32.6	-1.6777
32.64	37.4579	71.9156	137.689	241.747	399.988	558.035	665.716	19.5133	37.9496	72.6004	132.755	226.448	344.765	474.331	3.17836	6.9456	16.1079	34.8323	73.5311	163.922		22.7401	8.15097	17.1289	33.9733	65.6307	119.562	204.984		32.7	-1.6777
32.74	37.5418	72.0708	137.975	242.169	400.457	558.345	665.854	19.5615	38.0279	72.7406	132.982	226.742	345.082	474.599	3.19594	6.96123	16.145	34.9174	73.6815	163.922		22.84	8.16803	17.1742	34.0481	65.7607	119.769	205.275		32.8	-1.6875
32.84	37.634	72.2324	138.263	242.598	400.938	558.667	665.987	19.6056	38.1142	72.8816	133.215	227.048	345.407	474.856	3.20571	6.98662	16.2094	34.9788	73.8006	163.943		22.94	8.18691	17.2124	34.1228	65.8948	119.969	205.55		32.9	-1.6836
32.94	37.7059	72.3975	138.552	243.025	401.412	558.99	666.122	19.6504	38.2011	73.0183	133.436	227.335	345.724	475.092	3.21547	7.00029	16.2446	35.055	73.9471	163.946		23.04	8.20678	17.2444	34.2028	66.0182	120.173	205.824		33	-1.6875
33.04	37.7928	72.5513	138.837	243.451	401.891	559.306	666.265	19.6903	38.2636	73.1434	133.662	227.632	346.025	475.356	3.22915	7.01982	16.2895	35.1409	74.1014	163.952		23.14	8.22881	17.2862	34.2741	66.1457	120.366	206.109		33.1	-1.6875
33.14	37.8758	72.714	139.114	243.875	402.358	559.607	666.376	19.7235	38.3445	73.2906	133.874	227.935	346.353	475.601	3.25844	7.03662	16.3384	35.2405	74.2518	163.961		23.2401	8.25126	17.3257	34.3383	66.2686	120.559	206.39		33.2	-1.6836
33.24	37.9403	72.8628	139.371	244.29	402.818	559.91	666.492	19.7587	38.4244	73.4174	134.09	228.226	346.652	475.853	3.26625	7.05888	16.3747	35.3264	74.3963	163.965		23.34	8.26816	17.3683	34.4041	66.3963	120.765	206.657		33.3	-1.6875
33.34	38.0184	73.025	139.667	244.713	403.283	560.223	666.626	19.8003	38.5136	73.5443	134.314	228.535	346.947	476.094	3.27016	7.07451	16.4067	35.4104	74.5408	163.971		23.44	8.28842	17.4113	34.4763	66.5269	120.964	206.934		33.4	-1.6836
33.44	38.1145	73.1763	139.956	245.133	403.753	560.523	666.761	19.8346	38.584	73.6942	134.52	228.826	347.253	476.351	3.28969	7.08232	16.4516	35.4905	74.6717	163.979		23.54	8.30959	17.4519	34.5404	66.648	121.168	207.21		33.5	-1.6883
33.54	38.178	73.3516	140.222	245.555	404.22	560.828	666.881	19.8869	38.6504	73.8269	134.731	229.124	347.562	476.603	3.30531	7.11943	16.5063	35.5706	74.7803	164		23.64	8.32988	17.4924	34.6069	66.7757	121.371	207.474		33.6	-1.6953
33.64	38.2781	73.5058	140.507	245.957	404.664	561.129	667.01	19.923	38.7279	73.968	134.954	229.428	347.858	476.856	3.3143	7.14873	16.5473	35.6389	74.9197	164.002		23.7401	8.3485	17.5398	34.6755	66.9001	121.57	207.754		33.7	-1.6855
33.74	38.3631	73.6539	140.784	246.374	405.125	561.437	667.141	19.9702	38.8194	74.1121	135.168	229.713	348.155	477.087	3.3268	7.17411	16.5864	35.7249	75.0584	164.012		23.84	8.36777	17.5675	34.7432	67.0241	121.762	208.005		33.8	-1.6797
33.84	38.4403	73.815	141.064	246.779	405.587	561.74	667.256	20.0081	38.8838	74.242	135.377	229.997	348.454	477.335	3.34438	7.18779	16.6255	35.7893	75.1951	164.016		23.94	8.38829	17.6056	34.809	67.156	121.95	208.275		33.9	-1.6855
33.94	38.5213	73.9732	141.341	247.179	406.055	562.033	667.398	20.0417	38.9567	74.3742	135.581	230.28	348.755	477.581	3.34438	7.21513	16.6528	35.8753	75.3201	164.032		24.04	8.40582	17.6425	34.8771	67.2716	122.135	208.538		34	-1.6894
34.04	38.6147	74.1304	141.617	247.585	406.497	562.322	667.525	20.0881	39.0283	74.4981	135.797	230.564	349.06	477.822	3.35414	7.23857	16.7055	35.969	75.4549	164.041		24.14	8.43079	17.6768	34.9336	67.3958	122.318	208.802		34.1	-1.6953
34.14	38.6966	74.2964	141.893	247.989	406.947	562.61	667.648	20.1389	39.1176	74.6398	136.004	230.845	349.366	478.054	3.36782	7.2542	16.7329	36.0257	75.5701	164.041		24.2401	8.44949	17.708	34.9921	67.5154	122.513	209.054		34.2	-1.6894
34.24	38.7831	74.4497	142.172	248.386	407.393	562.898	667.779	20.1772	39.1806	74.7762	136.204	231.113	349.652	478.281	3.37758	7.27959	16.7759	36.1194	75.699	164.039		24.34	8.4641	17.7509	35.0662	67.6388	122.702	209.305		34.3	-1.6953
34.34	38.8554	74.6001	142.452	248.794	407.849	563.187	667.893	20.2114	39.2538	74.9168	136.418	231.38	349.955	478.504	3.38344	7.29521	16.813	36.176	75.8358	164.043		24.44	8.49175	17.7816	35.1406	67.7541	122.886	209.565		34.4	-1.6992
34.44	38.9368	74.7525	142.723	249.19	408.285	563.46	667.999	20.2461	39.3203	75.0467	136.609	231.649	350.253	478.742	3.3932	7.32841	16.8559	36.26	75.949	164.061		24.54	8.51686	17.8194	35.2057	67.8732	123.065	209.818		34.5	-1.6972
34.54	39.0233	74.915	142.992	249.595	408.715	563.754	668.115	20.2814	39.3994	75.1697	136.81	231.923	350.547	478.981	3.39907	7.34404	16.893	36.3303	76.0897	164.075		24.64	8.53404	17.8549	35.27	67.9948	123.242	210.064		34.6	-1.7031
34.64	39.0926	75.0592	143.254	249.981	409.147	564.026	668.22	20.3292	39.4883	75.3127	137.034	232.187	350.83	479.197	3.40883	7.35966	16.9165	36.4202	76.2401	164.081		24.7401	8.5472	17.8847	35.3178	68.1057	123.406	210.303		34.7	-1.6933
34.74	39.1854	75.2154	143.523	250.377	409.578	564.295	668.339	20.365	39.5635	75.4379	137.228	232.442	351.128	479.428	3.42445	7.39482	16.9633	36.5151	76.3787	164.09		24.84	8.56633	17.9182	35.3829	68.2123	123.596	210.552		34.8	-1.6972
34.84	39.2733	75.3755	143.798	250.786	410.004	564.581	668.455	20.4098	39.6283	75.5647	137.436	232.733	351.422	479.651	3.42836	7.40849	16.9868	36.5784	76.5193	164.094		24.94	8.58798	17.9549	35.4528	68.3245	123.773	210.792		34.9	-1.7031
34.94	39.368	75.5416	144.073	251.186	410.425	564.851	668.572	20.4503	39.708	75.6844	137.652	233.012	351.7	479.866	3.43813	7.42334	17.0259	36.6682	76.6248	164.1		25.04	8.6087	17.992	35.5091	68.4266	123.942	211.021		35	-1.6972
35.04	39.4569	75.6919	144.325	251.588	410.836	565.131	668.678	20.4924	39.7764	75.8143	137.858	233.279	351.984	480.07	3.44399	7.44756	17.0532	36.7483	76.7498	164.104		25.14	8.61712	18.0222	35.5648	68.5242	124.115	211.251		35.1	-1.7031
35.14	39.5301	75.8628	144.587	251.982	411.262	565.398	668.776	20.5241	39.8392	75.9373	138.061	233.548	352.255	480.295	3.45375	7.46709	17.0962	36.805	76.8592	164.112		25.2401	8.63126	18.0696	35.6329	68.6334	124.297	211.492		35.2	-1.698
35.24	39.6112	76.0048	144.851	252.362	411.678	565.667	668.881	20.5561	39.9072	76.0643	138.268	233.822	352.517	480.54	3.45961	7.49248	17.1333	36.8792	76.9783	164.122		25.34	8.65485	18.1049	35.6915	68.741	124.484	211.729		35.3	-1.7051
35.34	39.701	76.1626	145.119	252.763	412.091	565.947	668.987	20.603	39.9849	76.1918	138.465	234.091	352.801	480.75	3.47641	7.51982	17.1782	36.9553	77.0897	164.137		25.44	8.66663	18.1411	35.7446	68.8406	124.651	211.96		35.4	-1.6992
35.44	39.7987	76.3277	145.386	253.157	412.507	566.207	669.106	20.6226	40.0576	76.3172	138.67	234.351	353.06	480.974	3.48891	7.54521	17.2153	37.0296	77.2264	164.142		25.54	8.68308	18.1766	35.7957	68.9443	124.823	212.188		35.5	-1.6953
35.54	39.8729	76.4946	145.646	253.553	412.913	566.48	669.219	20.6631	40.121	76.4383	138.873	234.623	353.319	481.185	3.49868	7.55888	17.2485	37.0999	77.3514	164.141		25.64	8.69501	18.2109	35.8622	69.0432	125	212.416		35.6	-1.6992
35.64	39.9554	76.6431	145.913	253.939	413.327	566.728	669.317	20.7067	40.1968	76.5496	139.083	234.894	353.575	481.402	3.5143	7.59013	17.2993	37.1858	77.4803	164.155		25.7401	8.71386	18.2438	35.9266	69.145	125.169	212.653		35.7	-1.6992
35.74	40.0448	76.788	146.178	254.323	413.736	566.981	669.438	20.7553	40.2503	76.674	139.279	235.167	353.834	481.624	3.51821	7.60576	17.3337	37.2405	77.5916	164.161		25.84	8.72584	18.2772	35.9929	69.2518	125.344	212.887		35.8	-1.7051
35.84	40.1149	76.939	146.443	254.716	414.151	567.249	669.538	20.7972	40.3383	76.8068	139.504	235.436	354.115	481.832	3.52407	7.61552	17.3774	37.3069	77.6971	164.163		25.94	8.74316	18.3112	36.0647	69.3617	125.521	213.119		35.9	-1.6953
35.94	40.1912	77.1025	146.696	255.091	414.554	567.487	669.644	20.8305	40.4111	76.9314	139.694	235.692	354.375	482.041	3.52797	7.63896	17.4126	37.3675	77.8006	164.166		26.04	8.76412	18.3427	36.1281	69.483	125.704	213.342		36	-1.6992
36.04	40.2704	77.2613	146.958	255.473	414.949	567.729	669.745	20.8569	40.4693	77.055	139.889	235.956	354.634	482.269	3.54946	7.66045	17.4419	37.4436	77.9178	164.176		26.14	8.77975	18.3684	36.2006	69.5967	125.876	213.578		36.1	-1.709
36.14	40.3514	77.4166	147.233	255.851	415.366	567.979	669.847	20.8883	40.5488	77.186	140.085	236.217	354.897	482.484	3.55922	7.67998	17.4927	37.5296	78.035	164.186		26.2401	8.79584	18.4021	36.263	69.7144	126.056	213.808		36.2	-1.707
36.24	40.4256	77.5631	147.479	256.228	415.762	568.216	669.951	20.9206	40.6215	77.3176	140.275	236.478	355.168	482.69	3.56508	7.70927	17.5278	37.6057	78.1619	164.192		26.34	8.81923	18.4394	36.3268	69.8236	126.227	214.039		36.3	-1.7129
36.34	40.5141	77.7134	147.739	256.599	416.168	568.466	670.051	20.959	40.6924	77.4461	140.471	236.736	355.442	482.894	3.57875	7.7249	17.563	37.6897	78.2713	164.192		26.44	8.836	18.4724	36.3919	69.9286	126.378	214.254		36.4	-1.7168
36.44	40.6024	77.8609	148.005	256.981	416.56	568.704	670.15	20.9957	40.7548	77.5701	140.666	236.994	355.693	483.1	3.59437	7.75028	17.6176	37.7659	78.4002	164.202		26.54	8.84904	18.5028	36.4603	70.0322	126.539	214.484		36.5	-1.7129
36.54	40.6853	78.0025	148.277	257.372	416.952	568.957	670.254	21.0232	40.8085	77.701	140.864	237.243	355.955	483.309	3.59829	7.76982	17.6665	37.8401	78.5166	164.201		26.64	8.86626	18.5383	36.5294	70.1431	126.709	214.699		36.6	-1.7168
36.64	40.7756	78.1496	148.544	257.731	417.337	569.197	670.354	21.0744	40.8744	77.8264	141.062	237.504	356.219	483.527	3.61586	7.78935	17.7173	37.9057	78.6287	164.204		26.7401	8.88092	18.5628	36.591	70.2513	126.866	214.913		36.7	-1.7226
36.74	40.8616	78.3114	148.799	258.104	417.729	569.442	670.453	21.1164	40.9596	77.9695	141.234	237.753	356.486	483.717	3.61	7.79521	17.7427	37.9651	78.7401	164.211		26.84	8.89259	18.5996	36.6402	70.3498	127.039	215.132		36.8	-1.7176
36.84	40.9539	78.458	149.069	258.485	418.127	569.697	670.542	21.153	41.0346	78.0926	141.439	238.019	356.747	483.927	3.62954	7.80498	17.7876	38.0491	78.869	164.225		26.94	8.9118	18.6355	36.7093	70.4595	127.194	215.337		36.9	-1.7285
36.94	41.0379	78.605	149.331	258.842	418.526	569.934	670.635	21.1968	41.1035	78.2195	141.633	238.274	357.005	484.128	3.64516	7.8206	17.8227	38.1155	78.9881	164.221		27.04	8.92298	18.6691	36.7742	70.5721	127.352	215.548		37	-1.7285
37.04	41.1229	78.7427	149.597	259.212	418.913	570.193	670.747	21.2309	41.1611	78.3465	141.844	238.533	357.267	484.312	3.65297	7.83427	17.852	38.1936	79.119	164.229		27.14	8.93412	18.7018	36.846	70.6743	127.504	215.774		37.1	-1.7344
37.14	41.199	78.8911	149.848	259.586	419.291	570.419	670.834	21.2776	41.2373	78.477	142.038	238.78	357.531	484.516	3.67836	7.86943	17.9028	38.2796	79.242	164.25		27.2401	8.95524	18.7389	36.9065	70.7855	127.661	215.984		37.2	-1.7383
37.24	41.2684	79.0298	150.089	259.953	419.658	570.654	670.919	21.3048	41.3032	78.592	142.236	239.028	357.783	484.696	3.68344	7.88427	17.938	38.3342	79.369	164.254		27.34	8.96962	18.7639	36.966	70.892	127.821	216.191		37.3	-1.7344
37.34	41.3563	79.1744	150.351	260.327	420.041	570.885	671.015	21.3383	41.3736	78.7098	142.428	239.273	358.006	484.886	3.68813	7.89677	17.9731	38.3987	79.4881	164.25		27.44	8.98829	18.7916	37.0327	70.9995	127.988	216.404		37.4	-1.7383
37.44	41.4354	79.3355	150.609	260.692	420.416	571.111	671.123	21.38	41.4444	78.8221	142.625	239.518	358.253	485.087	3.69399	7.91826	17.9985	38.4553	79.6092	164.254		27.54	9.00894	18.8166	37.0922	71.1016	128.138	216.617		37.5	-1.7441
37.54	41.5037	79.4882	150.871	261.051	420.796	571.332	671.215	21.4282	41.5269	78.9422	142.818	239.767	358.504	485.288	3.6979	7.92412	18.0376	38.51	79.7088	164.26		27.64	9.02272	18.844	37.1515	71.2052	128.295	216.812		37.6	-1.7344
37.64	41.5854	79.6324	151.125	261.414	421.177	571.539	671.303	21.4642	41.5869	79.0493	143.022	240.02	358.74	485.488	3.70375	7.93779	18.0622	38.5745	79.8182	164.264		27.7401	9.03847	18.8716	37.2123	71.2952	128.451	217.015		37.7	-1.7285
37.74	41.6501	79.7759	151.374	261.779	421.55	571.755	671.397	21.5095	41.6713	79.1809	143.213	240.277	358.994	485.683	3.70766	7.95732	18.0962	38.6585	79.9139	164.272		27.84	9.0547	18.9034	37.2715	71.3964	128.616	217.23		37.8	-1.7344
37.84	41.7362	79.9095	151.641	262.147	421.92	571.977	671.489	21.5488	41.7539	79.3143	143.418	240.523	359.262	485.877	3.72329	7.97295	18.145	38.7346	80.0096	164.276		27.94	9.07183	18.9362	37.3415	71.5069	128.761	217.434		37.9	-1.7383
37.94	41.8025	80.0689	151.891	262.509	422.283	572.188	671.567	21.5834	41.8281	79.4344	143.602	240.761	359.497	486.063	3.72329	7.98466	18.1762	38.8089	80.1483	164.286		28.04	9.09094	18.9678	37.3958	71.6048	128.913	217.642		38	-1.7441
38.04	41.8826	80.228	152.129	262.871	422.635	572.407	671.658	21.6164	41.9062	79.5486	143.79	241.004	359.735	486.243	3.7311	7.99248	18.2153	38.8889	80.2654	164.295		28.14	9.11061	18.9957	37.4556	71.7039	129.066	217.844		38.1	-1.7383
38.14	41.9686	80.3706	152.383	263.236	423.004	572.612	671.735	21.6424	41.9847	79.6613	143.972	241.24	359.966	486.447	3.74282	8.01396	18.2524	38.9651	80.3631	164.291		28.2401	9.12566	19.0288	37.5134	71.7905	129.222	218.042		38.2	-1.7441
38.24	42.0448	80.5104	152.626	263.589	423.361	572.822	671.822	21.6918	42.0543	79.7684	144.159	241.479	360.196	486.628	3.74477	8.02373	18.2661	39.0296	80.494	164.291		28.34	9.14123	19.0589	37.5539	71.8803	129.375	218.24		38.3	-1.7488
38.34	42.1151	80.6519	152.879	263.937	423.709	573.036	671.905	21.7329	42.1279	79.8915	144.351	241.72	360.43	486.818	3.75844	8.04912	18.311	39.1292	80.6092	164.305		28.44	9.15149	19.0895	37.616	71.97	129.527	218.447		38.4	-1.7558
38.44	42.1932	80.7955	153.126	264.296	424.07	573.245	671.989	21.7639	42.1943	80.0203	144.54	241.958	360.664	487.007	3.75844	8.05498	18.3364	39.2053	80.7186	164.31		28.54	9.16659	19.1143	37.6801	72.0647	129.671	218.647		38.5	-1.748
38.54	42.261	80.9322	153.362	264.637	424.411	573.46	672.061	21.7955	42.2602	80.1458	144.717	242.19	360.894	487.18	3.77407	8.06474	18.3716	39.2796	80.824	164.313		28.64	9.18522	19.1464	37.7306	72.1548	129.826	218.831		38.6	-1.7539
38.64	42.351	81.0683	153.61	264.984	424.762	573.674	672.141	21.8366	42.3184	80.2749	144.909	242.434	361.122	487.358	3.77797	8.07841	18.3969	39.3499	80.9588	164.313		28.7401	9.20189	19.1788	37.7901	72.2505	129.987	219.042		38.7	-1.7578
38.74	42.4305	81.232	153.852	265.334	425.111	573.896	672.216	21.8776	42.3939	80.4133	145.089	242.665	361.357	487.533	3.79359	8.09794	18.4458	39.4397	81.0779	164.329		28.84	9.22371	19.2103	37.844	72.3528	130.13	219.228		38.8	-1.7637
38.84	42.5096	81.3726	154.088	265.68	425.457	574.088	672.301	21.9111	42.4532	80.5399	145.287	242.899	361.584	487.721	3.79282	8.11357	18.4712	39.5053	81.199	164.331		28.94	9.24006	19.2325	37.8903	72.4374	130.256	219.412		38.9	-1.7578
38.94	42.5721	81.5122	154.34	266.026	425.8	574.295	672.382	21.9453	42.5107	80.6469	145.462	243.137	361.813	487.892	3.79555	8.11943	18.5063	39.5784	81.3045	164.325		29.04	9.24915	19.2659	37.9416	72.5299	130.404	219.604		39	-1.7676
39.04	42.6375	81.6509	154.578	266.375	426.142	574.501	672.468	21.9821	42.5739	80.7615	145.649	243.367	362.046	488.075	3.81898	8.14091	18.5571	39.6663	81.3885	164.342		29.14	9.26803	19.2926	37.9825	72.6169	130.554	219.797		39.1	-1.7676
39.14	42.7112	81.7896	154.833	266.726	426.498	574.71	672.551	22.0202	42.6279	80.8934	145.831	243.594	362.269	488.261	3.80922	8.1499	18.5825	39.7132	81.5096	164.331		29.2401	9.28313	19.3193	38.0318	72.7052	130.699	219.99		39.2	-1.7773
39.24	42.785	81.9381	155.076	267.082	426.837	574.899	672.633	22.0642	42.6829	81.0139	146.016	243.816	362.483	488.44	3.83265	8.16239	18.6176	39.7835	81.6014	164.35		29.34	9.29576	19.3451	38.0771	72.7944	130.828	220.159		39.3	-1.7734
39.34	42.8553	82.0923	155.326	267.422	427.168	575.107	672.729	22.1005	42.746	81.1424	146.194	244.034	362.717	488.621	3.84829	8.18779	18.6489	39.8596	81.7049	164.362		29.44	9.30626	19.3677	38.1293	72.8839	130.965	220.346		39.4	-1.7773
39.44	42.9382	82.2203	155.576	267.761	427.504	575.302	672.803	22.1436	42.8036	81.2625	146.372	244.257	362.935	488.789	3.85415	8.20537	18.688	39.9104	81.8104	164.352		29.54	9.32308	19.3991	38.1829	72.9799	131.108	220.53		39.5	-1.7832
39.54	43.0174	82.3637	155.821	268.113	427.841	575.51	672.888	22.1806	42.8736	81.3739	146.543	244.483	363.144	488.964	3.85805	8.21513	18.7251	40.0003	81.9197	164.356		29.64	9.33772	19.4253	38.2329	73.0658	131.242	220.707		39.6	-1.7781
39.64	43.0868	82.5181	156.061	268.462	428.19	575.701	672.965	22.217	42.9404	81.4789	146.722	244.715	363.365	489.147	3.87758	8.22881	18.7583	40.0764	82.0311	164.372		29.7401	9.35462	19.4528	38.288	73.1562	131.38	220.896		39.7	-1.7851
39.74	43.1707	82.6532	156.304	268.807	428.518	575.895	673.046	22.2545	43.017	81.5812	146.895	244.939	363.603	489.303	3.8893	8.24834	18.7934	40.1487	82.1268	164.366		29.84	9.36725	19.4784	38.3347	73.2418	131.504	221.068		39.8	-1.7793
39.84	43.2332	82.7905	156.54	269.144	428.853	576.081	673.131	22.2861	43.0742	81.6903	147.071	245.162	363.812	489.469	3.90102	8.26591	18.82	40.221	82.2108	164.372		29.94	9.37853	19.5017	38.3867	73.3374	131.631	221.253		39.9	-1.789
39.94	43.2997	82.9283	156.782	269.471	429.182	576.265	673.202	22.3139	43.1455	81.7967	147.236	245.378	364.022	489.64	3.89907	8.27568	18.8462	40.2796	82.3026	164.372		30.04	9.39514	19.5376	38.4375	73.4187	131.774	221.43		40	-1.7851
40.04	43.3837	83.0552	157.012	269.801	429.508	576.453	673.284	22.3467	43.209	81.909	147.401	245.606	364.235	489.812	3.90883	8.30302	18.8813	40.3401	82.4002	164.365		30.14	9.41308	19.5657	38.4837	73.5027	131.901	221.599		40.1	-1.789
40.14	43.4774	83.1958	157.239	270.126	429.827	576.641	673.354	22.3722	43.2764	82.0144	147.561	245.833	364.447	489.96	3.9186	8.32841	18.9262	40.4202	82.5154	164.364		30.2401	9.42813	19.5909	38.5328	73.6011	132.028	221.786		40.2	-1.7949
40.24	43.56	83.3307	157.475	270.445	430.142	576.819	673.43	22.4028	43.3418	82.1189	147.726	246.047	364.661	490.117	3.94398	8.35575	18.9673	40.4905	82.626	164.385		30.34	9.44436	19.615	38.5788	73.6897	132.144	221.956		40.3	-1.789
40.34	43.6366	83.4566	157.708	270.771	430.471	577.006	673.511	22.4333	43.4091	82.2283	147.888	246.275	364.868	490.281	3.94399	8.36552	19.0122	40.553	82.7381	164.387		30.44	9.45618	19.6353	38.6242	73.7673	132.276	222.112		40.4	-1.7949
40.44	43.7274	83.5933	157.939	271.107	430.788	577.182	673.575	22.4631	43.4766	82.3401	148.062	246.493	365.082	490.434	3.93813	8.37529	19.0317	40.6096	82.8318	164.375		30.54	9.47162	19.663	38.6737	73.847	132.412	222.275		40.5	-1.789
40.54	43.7951	83.7369	158.166	271.436	431.098	577.356	673.639	22.4924	43.542	82.448	148.229	246.708	365.298	490.595	3.94985	8.38896	19.0669	40.6897	82.9295	164.391		30.64	9.48941	19.6909	38.7299	73.934	132.541	222.441		40.6	-1.7949
40.64	43.8661	83.8652	158.404	271.738	431.396	577.534	673.701	22.5305	43.6029	82.5569	148.398	246.938	365.512	490.759	3.95571	8.41045	19.0962	40.7366	83.0389	164.385		30.7401	9.50931	19.7186	38.7857	74.0303	132.667	222.607		40.7	-1.7988
40.74	43.9354	84.0074	158.646	272.058	431.712	577.709	673.782	22.5624	43.6611	82.6826	148.571	247.137	365.725	490.914	3.95961	8.42607	19.1372	40.7913	83.1385	164.395		30.84	9.52806	19.7505	38.8458	74.1226	132.805	222.776		40.8	-1.793
40.84	44.0145	84.1432	158.89	272.385	432.022	577.883	673.865	22.5884	43.7255	82.7938	148.739	247.339	365.932	491.082	3.97915	8.45927	19.1821	40.8655	83.2361	164.411		30.94	9.55209	19.7772	38.8864	74.205	132.93	222.943		40.9	-1.7969
40.94	44.1054	84.2876	159.121	272.711	432.344	578.072	673.924	22.6154	43.792	82.9139	148.9	247.535	366.128	491.25	3.99868	8.46513	19.2173	40.93	83.3494	164.405		31.04	9.56701	19.8046	38.9357	74.2859	133.052	223.101		41	-1.8027
41.04	44.178	84.4224	159.34	273.034	432.652	578.238	673.984	22.6512	43.8705	83.0119	149.065	247.733	366.337	491.403	4.00454	8.48662	19.2524	40.9768	83.4686	164.407		31.14	9.58014	19.8264	38.979	74.3692	133.172	223.263		41.1	-1.793
41.14	44.2678	84.5546	159.579	273.348	432.955	578.423	674.057	22.688	43.9306	83.1326	149.258	247.939	366.548	491.567	3.99477	8.4956	19.2739	41.0366	83.5565	164.395		31.2401	9.59207	19.8576	39.0312	74.4536	133.306	223.428		41.2	-1.7969
41.24	44.3289	84.6978	159.814	273.665	433.27	578.597	674.115	22.7212	43.9961	83.2557	149.425	248.139	366.755	491.715	4.0143	8.51201	19.311	41.0921	83.6502	164.405		31.34	9.60464	19.8898	39.0782	74.531	133.436	223.602		41.3	-1.793
41.34	44.4031	84.8325	160.041	273.991	433.561	578.765	674.194	22.7495	44.0527	83.367	149.594	248.349	366.959	491.868	4.01625	8.5374	19.3579	41.178	83.7303	164.416		31.44	9.62064	19.916	39.1198	74.6211	133.573	223.768		41.4	-1.7976
41.44	44.4719	84.9761	160.269	274.308	433.859	578.943	674.263	22.7854	44.1123	83.4813	149.773	248.536	367.159	492.023	4.03969	8.55302	19.3969	41.2581	83.8201	164.432		31.54	9.63199	19.9361	39.1655	74.7055	133.703	223.927		41.5	-1.8047
41.54	44.5389	85.1127	160.494	274.62	434.165	579.109	674.326	22.8244	44.1733	83.5969	149.928	248.754	367.368	492.168	4.03969	8.57841	19.436	41.3284	83.9295	164.436		31.64	9.64295	19.9644	39.2139	74.787	133.83	224.071		41.6	-1.8047
41.64	44.6102	85.2466	160.713	274.945	434.471	579.28	674.391	22.8462	44.2311	83.6863	150.077	248.963	367.558	492.31	4.04086	8.59404	19.4829	41.385	84.0096	164.428		31.7401	9.65527	19.9923	39.266	74.8694	133.953	224.238		41.7	-1.7988
41.74	44.6854	85.3619	160.946	275.262	434.774	579.443	674.462	22.8814	44.2861	83.7899	150.244	249.167	367.745	492.462	4.0475	8.61748	19.5219	41.4495	84.1014	164.426		31.84	9.66907	20.0199	39.3151	74.9394	134.077	224.407		41.8	-1.8047
41.84	44.7495	85.4908	161.179	275.584	435.075	579.608	674.494	22.9189	44.3447	83.9041	150.409	249.384	367.954	492.606	4.06313	8.63896	19.5473	41.5296	84.199	164.431		31.94	9.68608	20.0462	39.3512	75.0079	134.198	224.563		41.9	-1.8086
41.94	44.8104	85.6217	161.406	275.892	435.368	579.77	674.544	22.9532	44.4042	84.0067	150.574	249.602	368.142	492.743	4.0768	8.66435	19.5864	41.6038	84.3006	164.434		32.04	9.69879	20.0706	39.4025	75.0844	134.308	224.717		42	-1.8047
42.04	44.865	85.7388	161.641	276.194	435.655	579.931	674.602	22.981	44.4658	84.1137	150.727	249.821	368.34	492.88	4.08852	8.66826	19.6177	41.6487	84.4002	164.444		32.14	9.70392	20.0956	39.4467	75.1578	134.429	224.88		42.1	-1.8047
42.14	44.9422	85.8667	161.859	276.51	435.94	580.107	674.663	23.0161	44.5048	84.2215	150.882	250.037	368.517	493.017	4.09438	8.68388	19.6489	41.7151	84.5057	164.45		32.2401	9.71636	20.12	39.4894	75.235	134.548	225.048		42.2	-1.8086
42.24	45.0087	85.9956	162.093	276.836	436.239	580.255	674.731	23.039	44.5605	84.323	151.032	250.239	368.704	493.147	4.10414	8.70341	19.6762	41.7854	84.5955	164.454		32.34	9.73386	20.1422	39.5415	75.3095	134.669	225.204		42.3	-1.8047
42.34	45.076	86.1226	162.314	277.142	436.519	580.413	674.795	23.0744	44.6201	84.4197	151.192	250.431	368.889	493.288	4.10805	8.71904	19.7173	41.8479	84.699	164.459		32.44	9.74812	20.1725	39.5807	75.3867	134.799	225.357		42.4	-1.8086
42.44	45.1483	86.2564	162.549	277.447	436.817	580.566	674.844	23.1057	44.6869	84.5159	151.352	250.633	369.058	493.441	4.13929	8.74638	19.7641	41.9104	84.785	164.475		32.54	9.76465	20.1948	39.6179	75.4669	134.91	225.495		42.5	-1.8144
42.54	45.2278	86.3872	162.785	277.75	437.106	580.727	674.907	23.1445	44.7559	84.62	151.522	250.841	369.254	493.58	4.1354	8.76006	19.7895	41.9807	84.8885	164.483		32.64	9.77176	20.216	39.6531	75.5349	135.041	225.646		42.6	-1.8047
42.64	45.3036	86.5282	163	278.036	437.374	580.881	674.963	23.185	44.8154	84.703	151.689	251.034	369.432	493.729	4.1393	8.77959	19.8247	42.051	84.9725	164.477		32.7401	9.78406	20.2451	39.7007	75.6215	135.148	225.799		42.7	-1.8086
42.74	45.3914	86.6461	163.22	278.336	437.649	581.035	675.011	23.2207	44.8755	84.8191	151.841	251.236	369.612	493.864	4.15493	8.80107	19.8598	42.1214	85.0721	164.477		32.84	9.80378	20.2677	39.7504	75.7034	135.256	225.954		42.8	-1.8144
42.84	45.4647	86.7818	163.449	278.644	437.938	581.193	675.081	23.2546	44.9306	84.9168	151.984	251.433	369.8	494.017	4.16079	8.8167	19.8891	42.1897	85.1678	164.483		32.94	9.81272	20.2919	39.793	75.7907	135.371	226.094		42.9	-1.8086
42.94	45.5408	86.9283	163.666	278.949	438.216	581.354	675.159	23.2834	45.0039	85.0295	152.146	251.621	369.992	494.144	4.17055	8.8206	19.9184	42.2503	85.2615	164.487		33.04	9.82385	20.3079	39.8328	75.8674	135.485	226.237		43	-1.8144
43.04	45.5979	87.0581	163.876	279.248	438.487	581.504	675.226	23.3159	45.0566	85.1316	152.315	251.802	370.163	494.288	4.17641	8.8499	19.9594	42.3167	85.3416	164.483		33.14	9.83095	20.3295	39.8766	75.9509	135.599	226.38		43.1	-1.8066
43.14	45.6805	87.1792	164.088	279.548	438.767	581.648	675.284	23.3486	45.1133	85.2205	152.487	251.998	370.35	494.426	4.19008	8.86552	19.9946	42.3909	85.4315	164.497		33.2401	9.84263	20.3501	39.9187	76.0364	135.698	226.52		43.2	-1.8172
43.24	45.7411	87.3076	164.324	279.839	439.039	581.792	675.32	23.3789	45.1709	85.3197	152.633	252.185	370.538	494.563	4.19985	8.88115	20.02	42.4514	85.5166	164.502		33.34	9.85174	20.3785	39.9569	76.115	135.817	226.666		43.3	-1.8242
43.34	45.8124	87.4263	164.548	280.14	439.313	581.946	675.375	23.4182	45.2314	85.4252	152.796	252.377	370.717	494.728	4.20961	8.90068	20.0591	42.5198	85.5897	164.506		33.44	9.86712	20.4022	40.0031	76.2019	135.932	226.811		43.4	-1.8144
43.44	45.8817	87.5542	164.758	280.433	439.588	582.087	675.426	23.4508	45.2953	85.5334	152.946	252.58	370.899	494.856	4.22914	8.92997	20.1098	42.5803	85.6795	164.512		33.54	9.87774	20.4234	40.0481	76.2742	136.038	226.951		43.5	-1.8144
43.54	45.9442	87.6734	164.977	280.741	439.863	582.24	675.479	23.4933	45.3516	85.6492	153.104	252.776	371.084	494.983	4.23891	8.93584	20.1391	42.6409	85.7752	164.516		33.64	9.88976	20.4484	40.0984	76.342	136.142	227.099		43.6	-1.8183
43.64	46.0125	87.7974	165.192	281.036	440.13	582.379	675.528	23.5285	45.4047	85.7678	153.258	252.968	371.272	495.118	4.24672	8.94756	20.1782	42.7171	85.8592	164.522		33.7401	9.89891	20.4686	40.1387	76.4173	136.264	227.251		43.7	-1.8144
43.74	46.0819	87.9166	165.412	281.332	440.408	582.524	675.573	23.5576	45.4619	85.8758	153.411	253.153	371.436	495.245	4.25648	8.95732	20.2251	42.7757	85.951	164.522		33.84	9.91394	20.4876	40.1785	76.4844	136.375	227.408		43.8	-1.8183
43.84	46.1395	88.0409	165.638	281.628	440.678	582.672	675.62	23.5771	45.5097	85.9481	153.572	253.336	371.608	495.374	4.2604	8.9749	20.2427	42.8342	86.0428	164.526		33.94	9.91988	20.511	40.2294	76.5513	136.489	227.555		43.9	-1.8144
43.94	46.2049	88.1695	165.873	281.917	440.95	582.817	675.681	23.6128	45.5703	86.0486	153.74	253.535	371.798	495.503	4.26625	8.98662	20.2739	42.8967	86.1248	164.534		34.04	9.93416	20.5377	40.2708	76.6121	136.591	227.705		44	-1.8183
44.04	46.2874	88.2916	166.09	282.197	441.219	582.955	675.735	23.6425	45.6386	86.1424	153.887	253.722	371.977	495.647	4.27992	9.01006	20.3141	42.9573	86.2264	164.543		34.14	9.94752	20.5539	40.3133	76.6909	136.701	227.847		44.1	-1.8242
44.14	46.3612	88.4267	166.308	282.498	441.488	583.103	675.787	23.6752	45.7011	86.2537	154.032	253.912	372.166	495.774	4.285	9.02959	20.3509	43.01	86.3104	164.532		34.2401	9.95386	20.5766	40.3512	76.7603	136.815	227.992		44.2	-1.8281
44.24	46.4227	88.5494	166.516	282.789	441.746	583.244	675.827	23.6953	45.7588	86.35	154.187	254.093	372.339	495.903	4.28774	9.03662	20.3747	43.0667	86.41	164.526		34.34	9.9696	20.6025	40.3937	76.8216	136.935	228.144		44.3	-1.834
44.34	46.494	88.6626	166.725	283.07	442.003	583.394	675.884	23.7205	45.831	86.453	154.352	254.273	372.51	496.027	4.28774	9.04912	20.4067	43.1409	86.4998	164.532		34.44	9.98243	20.6275	40.4344	76.8912	137.059	228.276		44.4	-1.8281
44.44	46.5585	88.8033	166.932	283.348	442.262	583.512	675.937	23.7468	45.8842	86.5354	154.49	254.461	372.676	496.16	4.30532	9.05888	20.438	43.2112	86.5955	164.536		34.54	9.99386	20.6527	40.4769	76.9536	137.162	228.421		44.5	-1.834
44.54	46.6337	88.9322	167.153	283.613	442.519	583.653	675.999	23.7857	45.9297	86.6365	154.646	254.64	372.852	496.293	4.30922	9.08818	20.4673	43.2913	86.66	164.541		34.64	10.0021	20.6709	40.5157	77.0323	137.266	228.56		44.6	-1.834
44.64	46.6893	89.0611	167.357	283.894	442.774	583.787	676.053	23.8115	45.9928	86.7225	154.792	254.827	373.017	496.43	4.31899	9.10381	20.4966	43.346	86.7596	164.545		34.7401	10.0106	20.6966	40.5537	77.1071	137.373	228.702		44.7	-1.834
44.74	46.7587	89.1812	167.589	284.18	443.018	583.931	676.106	23.8428	46.0449	86.8162	154.948	255.008	373.193	496.565	4.32875	9.10966	20.5376	43.4007	86.8455	164.541		34.84	10.0238	20.7144	40.5959	77.1757	137.47	228.841		44.8	-1.834
44.84	46.8221	89.3193	167.8	284.461	443.273	584.067	676.159	23.8677	46.1016	86.912	155.088	255.179	373.381	496.683	4.33461	9.11943	20.5532	43.4514	86.9139	164.545		34.94	10.0346	20.7397	40.6312	77.2487	137.575	228.968		44.9	-1.8379
44.94	46.8973	89.4518	167.988	284.74	443.524	584.193	676.202	23.8961	46.1542	87.0105	155.216	255.352	373.543	496.805	4.33852	9.13896	20.5864	43.5053	87.0096	164.541		35.04	10.0414	20.7582	40.6611	77.3209	137.692	229.095		45	-1.8437
45.04	46.9725	89.565	168.201	285.014	443.769	584.321	676.255	23.9284	46.2084	87.0988	155.361	255.53	373.701	496.932	4.35805	9.15849	20.6177	43.5589	87.0799	164.536		35.14	10.0441	20.7734	40.7014	77.387	137.8	229.224		45.1	-1.8476
45.14	47.0262	89.6929	168.405	285.308	444.021	584.45	676.307	23.9585	46.2617	87.1922	155.507	255.706	373.862	497.051	4.36391	9.17802	20.6665	43.6389	87.1502	164.555		35.2401	10.0558	20.7932	40.7433	77.4498	137.906	229.363		45.2	-1.8535
45.24	47.0975	89.8257	168.618	285.587	444.244	584.582	676.364	23.9877	46.3125	87.2859	155.647	255.894	374.036	497.182	4.37758	9.1956	20.6977	43.6995	87.2459	164.551		35.34	10.0742	20.8229	40.7783	77.5152	138.009	229.499		45.3	-1.8535
45.34	47.1668	89.9722	168.835	285.861	444.505	584.71	676.415	24.0186	46.3819	87.3826	155.783	256.062	374.187	497.295	4.38735	9.21904	20.7368	43.7678	87.3201	164.565		35.44	10.0869	20.8436	40.8221	77.5856	138.111	229.63		45.4	-1.8582
45.44	47.2268	90.1119	169.031	286.13	444.754	584.832	676.458	24.0397	46.4238	87.4588	155.921	256.243	374.341	497.425	4.39907	9.23857	20.7622	43.8089	87.41	164.561		35.54	10.1042	20.8693	40.8615	77.6564	138.211	229.772		45.5	-1.8555
45.54	47.3133	90.2362	169.252	286.407	444.996	584.964	676.503	24.0712	46.4776	87.5769	156.056	256.427	374.512	497.542	4.41469	9.2581	20.7876	43.8655	87.4901	164.567		35.64	10.1167	20.8938	40.899	77.7132	138.314	229.892		45.6	-1.8594
45.64	47.3661	90.3726	169.454	286.697	445.247	585.102	676.554	24.0983	46.538	87.6616	156.198	256.608	374.673	497.667	4.40883	9.26787	20.8266	43.9182	87.5897	164.562		35.7401	10.1284	20.9181	40.937	77.7755	138.406	230.024		45.7	-1.8652
45.74	47.4539	90.5126	169.665	286.978	445.505	585.227	676.602	24.132	46.6088	87.7532	156.337	256.767	374.842	497.772	4.42836	9.29521	20.8657	43.9885	87.66	164.565		35.84	10.1406	20.9405	40.9703	77.8315	138.512	230.149		45.8	-1.8691
45.84	47.5041	90.644	169.863	287.254	445.748	585.348	676.635	24.1572	46.6582	87.8504	156.473	256.935	374.998	497.868	4.4479	9.30888	20.8872	44.0491	87.7401	164.561		35.94	10.1577	20.9644	41.0076	77.8926	138.598	230.277		45.9	-1.875
45.94	47.5799	90.7578	170.068	287.527	445.981	585.477	676.683	24.1933	46.709	87.9364	156.619	257.108	375.147	497.988	4.45375	9.31865	20.9165	44.135	87.8299	164.565		36.04	10.1659	20.984	41.0519	77.9549	138.684	230.404		46	-1.875
46.04	47.6362	90.8872	170.265	287.796	446.214	585.604	676.723	24.2334	46.7789	88.0379	156.764	257.3	375.313	498.111	4.46937	9.3499	20.9536	44.2014	87.8963	164.577		36.14	10.1749	21.0032	41.0914	78.0162	138.777	230.541		46.1	-1.8691
46.14	47.7127	91.0142	170.47	288.063	446.449	585.734	676.766	24.2724	46.834	88.1492	156.901	257.461	375.479	498.235	4.4811	9.35576	20.979	44.2698	87.992	164.586		36.2401	10.1889	21.0355	41.1266	78.0862	138.87	230.672		46.2	-1.875
46.24	47.7869	91.1411	170.682	288.33	446.68	585.857	676.813	24.2983	46.9004	88.2381	157.039	257.635	375.637	498.356	4.48696	9.36748	21.0044	44.3264	88.0721	164.579		36.34	10.2023	21.053	41.1626	78.1558	138.981	230.794		46.3	-1.8789
46.34	47.8558	91.2652	170.874	288.597	446.913	585.986	676.854	24.3281	46.9599	88.3387	157.181	257.81	375.8	498.459	4.50063	9.38506	21.0415	44.385	88.158	164.581		36.44	10.2064	21.0704	41.1963	78.219	139.079	230.908		46.4	-1.875
46.44	47.9374	91.3795	171.071	288.863	447.14	586.093	676.904	24.3591	47.0029	88.4236	157.319	257.978	375.955	498.579	4.50649	9.39677	21.0844	44.4358	88.242	164.592		36.54	10.2154	21.0875	41.2281	78.2739	139.174	231.026		46.5	-1.8789
46.54	48.0076	91.4995	171.274	289.144	447.367	586.208	676.943	24.404	47.059	88.5256	157.451	258.146	376.106	498.685	4.52016	9.41045	21.1079	44.51	88.3182	164.582		36.64	10.2264	21.1028	41.2651	78.3327	139.272	231.14		46.6	-1.8847
46.64	48.076	91.608	171.484	289.42	447.605	586.343	676.976	24.4321	47.124	88.6121	157.601	258.305	376.266	498.803	4.52602	9.42998	21.145	44.5901	88.3826	164.586		36.7401	10.2333	21.1136	41.3018	78.3917	139.359	231.26		46.7	-1.8887
46.74	48.1512	91.7262	171.685	289.673	447.837	586.458	677.015	24.4511	47.1728	88.7117	157.73	258.464	376.416	498.909	4.52993	9.44951	21.1684	44.637	88.4725	164.586		36.84	10.2418	21.1305	41.3347	78.4568	139.462	231.391		46.8	-1.8945
46.84	48.2108	91.8511	171.891	289.933	448.06	586.579	677.066	24.4761	47.2275	88.7986	157.865	258.642	376.567	499.028	4.53969	9.46123	21.1977	44.7014	88.5486	164.582		36.94	10.2526	21.1521	41.3711	78.5197	139.561	231.501		46.9	-1.8867
46.94	48.2733	91.9566	172.091	290.188	448.286	586.689	677.102	24.5162	47.291	88.8813	158.011	258.806	376.714	499.144	4.54672	9.47099	21.229	44.7503	88.6326	164.586		37.04	10.2597	21.1726	41.405	78.5802	139.659	231.629		47	-1.8926
47.04	48.3338	92.0699	172.288	290.445	448.524	586.791	677.154	24.554	47.3447	88.9861	158.159	258.978	376.87	499.26	4.54946	9.49052	21.2583	44.801	88.7225	164.586		37.14	10.2725	21.1887	41.4435	78.6373	139.767	231.762		47.1	-1.8926
47.14	48.4012	92.1939	172.483	290.711	448.761	586.899	677.178	24.5802	47.4066	89.0793	158.296	259.135	377.007	499.366	4.55922	9.51591	21.2973	44.8694	88.7928	164.606		37.2401	10.2828	21.2075	41.4838	78.6944	139.865	231.876		47.2	-1.8965
47.24	48.4731	92.3199	172.696	290.965	448.974	587.014	677.218	24.6079	47.456	89.1649	158.44	259.3	377.157	499.479	4.56899	9.52959	21.3384	44.93	88.876	164.602		37.34	10.2932	21.2238	41.5196	78.7563	139.96	231.994		47.3	-1.9023
47.34	48.5331	92.4413	172.881	291.228	449.214	587.128	677.269	24.6328	47.5185	89.2572	158.58	259.462	377.303	499.596	4.57875	9.53935	21.3677	44.9866	88.949	164.606		37.44	10.2984	21.241	41.557	78.81	140.049	232.116		47.4	-1.8972
47.44	48.5906	92.5611	173.09	291.481	449.442	587.223	677.308	24.6729	47.5791	89.3436	158.706	259.634	377.45	499.706	4.59828	9.56083	21.4087	45.0608	89.0096	164.616		37.54	10.3183	21.2647	41.5944	78.8738	140.135	232.23		47.5	-1.9043
47.54	48.6643	92.6796	173.292	291.746	449.671	587.345	677.352	24.7036	47.6386	89.4353	158.848	259.796	377.597	499.8	4.60415	9.57646	21.438	45.1311	89.0897	164.612		37.64	10.3244	21.2818	41.6317	78.9346	140.244	232.352		47.6	-1.9082
47.64	48.7156	92.8066	173.501	291.995	449.895	587.462	677.393	24.7307	47.6934	89.5223	158.987	259.945	377.742	499.911	4.60805	9.59013	21.4673	45.1702	89.1502	164.606		37.7401	10.3382	21.2953	41.6667	79.0014	140.327	232.473		47.7	-1.914
47.74	48.7908	92.9292	173.686	292.243	450.106	587.556	677.438	24.7624	47.7602	89.6193	159.136	260.12	377.882	500.022	4.61781	9.60966	21.5083	45.2366	89.2205	164.616		37.84	10.3484	21.3166	41.6957	79.0658	140.427	232.583		47.8	-1.918
47.84	48.8485	93.0464	173.881	292.495	450.313	587.667	677.482	24.8044	47.8173	89.7049	159.285	260.29	378.041	500.135	4.62758	9.61943	21.5376	45.2913	89.2986	164.616		37.94	10.3564	21.3393	41.7298	79.1346	140.513	232.701		47.9	-1.9277
47.94	48.9178	93.1607	174.072	292.771	450.536	587.773	677.514	24.8264	47.8715	89.799	159.41	260.447	378.187	500.253	4.63735	9.64482	21.5669	45.3499	89.3787	164.612		38.04	10.3696	21.3585	41.7698	79.1947	140.605	232.824		48	-1.9336
48.04	48.9852	93.2759	174.254	293.014	450.756	587.883	677.547	24.8614	47.9224	89.8944	159.543	260.603	378.334	500.353	4.65492	9.67998	21.6079	45.4104	89.4354	164.616		38.14	10.3804	21.3861	41.801	79.2584	140.696	232.946		48.1	-1.9375
48.14	49.0603	93.4029	174.458	293.274	450.97	587.995	677.601	24.8819	47.9736	89.9774	159.66	260.759	378.481	500.46	4.65883	9.68584	21.6372	45.4768	89.5096	164.616		38.2401	10.3938	21.4051	41.8331	79.3295	140.787	233.052		48.2	-1.9433
48.24	49.1287	93.5152	174.655	293.52	451.171	588.108	677.637	24.916	48.0312	90.0701	159.79	260.918	378.632	500.583	4.6686	9.69951	21.6684	45.51	89.5701	164.611		38.34	10.402	21.4203	41.8652	79.3856	140.873	233.16		48.3	-1.9336
48.34	49.1917	93.6314	174.858	293.779	451.392	588.215	677.683	24.937	48.082	90.156	159.938	261.067	378.772	500.673	4.6686	9.70927	21.6977	45.5608	89.6385	164.604		38.44	10.4139	21.4344	41.895	79.4369	140.947	233.27		48.4	-1.9375
48.44	49.2704	93.7427	175.062	294.033	451.599	588.322	677.727	24.9605	48.126	90.227	160.063	261.219	378.923	500.769	4.68812	9.74052	21.7368	45.6292	89.6893	164.614		38.54	10.4158	21.4509	41.9251	79.4935	141.028	233.378		48.5	-1.9336
48.54	49.3309	93.8648	175.255	294.292	451.812	588.437	677.765	24.9885	48.1826	90.3289	160.211	261.377	379.072	500.877	4.69321	9.7456	21.7634	45.6714	89.7693	164.605		38.64	10.4214	21.4656	41.9549	79.5459	141.114	233.498		48.6	-1.9336
48.64	49.3875	93.9761	175.431	294.526	452.007	588.543	677.798	25.0218	48.224	90.424	160.35	261.527	379.209	500.99	4.69594	9.74834	21.7915	45.6995	89.8252	164.592		38.7401	10.431	21.4781	41.9878	79.5978	141.186	233.615		48.7	-1.9336
48.74	49.4633	94.0982	175.639	294.755	452.219	588.64	677.847	25.0479	48.2861	90.5047	160.481	261.67	379.35	501.091	4.70571	9.76787	21.8091	45.7581	89.8983	164.592		38.84	10.4431	21.5041	42.0239	79.6522	141.273	233.735		48.8	-1.9375
48.84	49.5174	94.2193	175.831	295.005	452.428	588.755	677.872	25.0761	48.334	90.5828	160.597	261.815	379.496	501.205	4.71157	9.78154	21.8462	45.805	89.9666	164.592		38.94	10.4491	21.5219	42.0553	79.7127	141.352	233.85		48.9	-1.9433
48.94	49.5877	94.3336	176.018	295.235	452.642	588.863	677.904	25.1025	48.3949	90.6843	160.713	261.957	379.629	501.317	4.71742	9.80888	21.8774	45.8499	90.0369	164.594		39.04	10.4635	21.5358	42.0875	79.7774	141.44	233.954		49	-1.9433
49.04	49.6624	94.4517	176.207	295.475	452.849	588.962	677.943	25.1357	48.4609	90.7674	160.853	262.107	379.77	501.409	4.72915	9.82841	21.9028	45.9007	90.119	164.594		39.14	10.4704	21.558	42.1207	79.8436	141.529	234.054		49.1	-1.9472
49.14	49.7411	94.5761	176.408	295.731	453.05	589.062	677.987	25.1552	48.5175	90.865	160.982	262.259	379.908	501.522	4.72915	9.84013	21.9282	45.9514	90.1893	164.59		39.2401	10.4794	21.5794	42.1552	79.899	141.617	234.15		49.2	-1.9531
49.24	49.8094	94.6923	176.593	295.962	453.254	589.173	678.02	25.1918	48.5791	90.9685	161.117	262.42	380.052	501.637	4.73891	9.85966	21.9477	46.01	90.2361	164.575		39.34	10.4942	21.5921	42.1863	79.9546	141.687	234.261		49.3	-1.9433
49.34	49.87	94.8111	176.773	296.195	453.464	589.271	678.054	25.2207	48.6318	91.0662	161.244	262.57	380.192	501.726	4.74868	9.8792	21.9868	46.0608	90.3104	164.584		39.44	10.501	21.6102	42.2199	80.0142	141.773	234.388		49.4	-1.9578
49.44	49.9423	94.9257	176.975	296.421	453.666	589.376	678.088	25.2467	48.6767	91.156	161.353	262.721	380.318	501.834	4.73501	9.8792	22.0083	46.0952	90.3885	164.575		39.54	10.5103	21.6361	42.253	80.078	141.862	234.497		49.5	-1.9648
49.54	49.9978	95.0523	177.161	296.661	453.866	589.471	678.13	25.2712	48.7347	91.2492	161.472	262.858	380.443	501.937	4.74282	9.89482	22.0473	46.1389	90.4588	164.575		39.64	10.5261	21.6504	42.2841	80.1422	141.955	234.608		49.6	-1.9551
49.64	50.0603	95.1705	177.34	296.891	454.062	589.567	678.166	25.3066	48.7803	91.3328	161.591	263.002	380.582	502.028	4.7643	9.9124	22.0766	46.2092	90.5291	164.575		39.7401	10.5346	21.6701	42.3175	80.1995	142.029	234.718		49.7	-1.959
49.74	50.1229	95.2955	177.529	297.118	454.255	589.665	678.193	25.3281	48.8252	91.4246	161.707	263.154	380.704	502.127	4.75844	9.92607	22.0981	46.2581	90.6092	164.575		39.84	10.5437	21.693	42.3465	80.2692	142.108	234.814		49.8	-1.9648
49.84	50.1803	95.4048	177.706	297.363	454.446	589.759	678.231	25.3584	48.8809	91.5174	161.838	263.307	380.839	502.235	4.75844	9.93388	22.1177	46.305	90.6697	164.569		39.94	10.5554	21.706	42.3722	80.3192	142.195	234.929		49.9	-1.959
49.94	50.2362	95.5185	177.892	297.599	454.637	589.844	678.274	25.3799	48.9297	91.6121	161.96	263.452	380.978	502.325	4.76821	9.9456	22.1372	46.3479	90.7401	164.575		40.04	10.5651	21.7203	42.4016	80.3667	142.278	235.041		50	-1.9648
50.04	50.2899	95.6363	178.082	297.828	454.817	589.942	678.299	25.4175	48.9834	91.7001	162.095	263.609	381.104	502.403	4.76821	9.95927	22.1665	46.4085	90.7889	164.575		40.14	10.5794	21.7339	42.4347	80.424	142.366	235.152		50.1	-1.9687
50.14	50.3426	95.7553	178.274	298.065	455.015	590.04	678.339	25.4428	49.0224	91.784	162.22	263.741	381.243	502.493	4.78774	9.97881	22.1938	46.469	90.8494	164.575		40.2401	10.5831	21.7555	42.4654	80.4876	142.44	235.267		50.2	-1.9687
50.24	50.411	95.8736	178.461	298.299	455.212	590.134	678.376	25.4656	49.0694	91.865	162.351	263.884	381.363	502.584	4.78383	9.98467	22.2036	46.5139	90.9236	164.571		40.34	10.5949	21.7715	42.5013	80.5449	142.511	235.373		50.3	-1.9746
50.34	50.4666	96.0086	178.639	298.521	455.397	590.223	678.403	25.5002	49.1215	91.9446	162.465	264.045	381.497	502.678	4.79165	10.0042	22.2212	46.5725	90.9842	164.555		40.44	10.6045	21.7886	42.529	80.5923	142.582	235.476		50.4	-1.9687
50.44	50.5204	96.1158	178.827	298.75	455.573	590.299	678.436	25.5297	49.1885	92.0277	162.595	264.198	381.635	502.765	4.7975	10.0198	22.2466	46.6292	91.0428	164.559		40.54	10.6099	21.8033	42.5614	80.6381	142.669	235.566		50.5	-1.9746
50.54	50.5795	96.2259	179.009	298.989	455.764	590.394	678.476	25.5581	49.2325	92.1013	162.721	264.341	381.769	502.865	4.81313	10.0354	22.2837	46.6839	91.0994	164.567		40.64	10.6264	21.8236	42.5937	80.681	142.751	235.664		50.6	-1.9785
50.64	50.6258	96.3432	179.196	299.228	455.94	590.486	678.498	25.5927	49.292	92.202	162.842	264.497	381.897	502.964	4.81118	10.0569	22.311	46.7425	91.1639	164.547		40.7401	10.6355	21.843	42.628	80.7281	142.828	235.762		50.7	-1.9746
50.74	50.6923	96.4535	179.379	299.45	456.127	590.585	678.54	25.6294	49.3633	92.3025	162.965	264.639	382.032	503.06	4.81313	10.0745	22.3325	46.805	91.2127	164.549		40.84	10.6423	21.8617	42.6638	80.7746	142.912	235.861		50.8	-1.9785
50.84	50.7557	96.5691	179.564	299.683	456.31	590.678	678.575	25.6548	49.4078	92.3778	163.082	264.781	382.16	503.147	4.81899	10.0784	22.3481	46.8577	91.2713	164.534		40.94	10.6518	21.8811	42.6925	80.831	142.997	235.955		50.9	-1.989
50.94	50.8309	96.6863	179.751	299.921	456.49	590.77	678.605	25.684	49.4541	92.4647	163.212	264.918	382.288	503.241	4.83265	10.1018	22.3911	46.9085	91.3299	164.547		41.04	10.6631	21.8943	42.724	80.8719	143.045	236.031		51	-1.9844
51.04	50.9051	96.7907	179.927	300.152	456.675	590.857	678.632	25.7129	49.5156	92.5467	163.339	265.061	382.408	503.318	4.83852	10.1136	22.4204	46.969	91.4119	164.547		41.14	10.6727	21.9161	42.7569	80.9135	143.121	236.135		51.1	-1.9883
51.14	50.9725	96.8982	180.121	300.378	456.852	590.939	678.667	25.732	49.5528	92.6268	163.447	265.186	382.529	503.402	4.84829	10.1194	22.4458	47.0276	91.4783	164.543		41.2401	10.682	21.9361	42.7859	80.968	143.201	236.231		51.2	-1.9844
51.24	51.0331	96.9935	180.298	300.598	457.027	591.029	678.697	25.757	49.5986	92.7019	163.561	265.322	382.641	503.498	4.85805	10.139	22.4731	47.094	91.5193	164.553		41.34	10.6893	21.9479	42.8171	81.0085	143.283	236.332		51.3	-1.9746
51.34	51.0934	97.0923	180.492	300.83	457.207	591.12	678.732	25.7897	49.6517	92.7815	163.666	265.467	382.759	503.596	4.85415	10.1448	22.4829	47.1135	91.5877	164.539		41.44	10.703	21.96	42.8515	81.0566	143.36	236.432		51.4	-1.9785
51.44	51.1688	97.2065	180.681	301.051	457.39	591.202	678.77	25.8194	49.6943	92.8592	163.805	265.599	382.88	503.692	4.84829	10.1487	22.5063	47.1585	91.6404	164.524		41.54	10.7107	21.982	42.8842	81.1042	143.446	236.533		51.5	-1.9883
51.54	51.2401	97.3246	180.856	301.284	457.572	591.303	678.799	25.854	49.7422	92.9393	163.927	265.716	382.981	503.783	4.85219	10.1624	22.5317	47.2327	91.6893	164.528		41.64	10.7162	21.9982	42.9147	81.1506	143.524	236.625		51.6	-1.9941
51.64	51.3055	97.4352	181.031	301.498	457.76	591.399	678.832	25.8711	49.7822	93.0194	164.04	265.847	383.115	503.872	4.85805	10.1741	22.5532	47.2639	91.742	164.52		41.7401	10.721	22.0155	42.9422	81.1988	143.599	236.728		51.7	-1.998
51.74	51.3689	97.5456	181.196	301.715	457.94	591.483	678.856	25.8916	49.8291	93.0955	164.148	265.988	383.236	503.951	4.86782	10.1917	22.5766	47.305	91.7947	164.514		41.84	10.7319	22.0352	42.976	81.257	143.677	236.837		51.8	-1.9941
51.84	51.4168	97.6453	181.374	301.941	458.123	591.573	678.89	25.9184	49.8691	93.1736	164.262	266.13	383.349	504.033	4.86782	10.2054	22.6059	47.3479	91.8397	164.514		41.94	10.7405	22.0533	42.9975	81.3036	143.743	236.935		51.9	-1.998
51.94	51.4735	97.7486	181.546	302.172	458.292	591.652	678.928	25.9492	49.9091	93.2498	164.374	266.261	383.471	504.127	4.87758	10.2132	22.6372	47.4182	91.8885	164.51		42.04	10.7493	22.0673	43.0259	81.3598	143.823	237.056		52	-2.0039
52.04	51.5155	97.8538	181.721	302.387	458.47	591.732	678.961	25.9717	49.9492	93.324	164.485	266.404	383.586	504.212	4.87368	10.2249	22.6528	47.4612	91.9588	164.493		42.14	10.7622	22.0835	43.0522	81.4154	143.908	237.161		52.1	-2.0078
52.14	51.5838	97.9596	181.893	302.589	458.655	591.814	678.992	26.001	49.9931	93.4138	164.585	266.544	383.711	504.293	4.87758	10.2288	22.6762	47.4983	92.0037	164.489		42.2401	10.7701	22.0973	43.0868	81.4682	143.997	237.247		52.2	-2.0039
52.24	51.6326	98.0807	182.063	302.807	458.832	591.889	679.021	26.0361	50.0371	93.49	164.706	266.675	383.806	504.387	4.87758	10.2386	22.6977	47.5491	92.0486	164.473		42.34	10.7842	22.1147	43.1156	81.5172	144.072	237.349		52.3	-2.0078
52.34	51.6991	98.191	182.23	303.03	459.002	591.964	679.043	26.0607	50.0821	93.5789	164.824	266.825	383.923	504.471	4.88149	10.2561	22.7153	47.5823	92.119	164.467		42.44	10.792	22.1359	43.1469	81.5728	144.144	237.451		52.4	-2.0137
52.44	51.7508	98.2982	182.392	303.229	459.183	592.047	679.07	26.0929	50.1166	93.6599	164.951	266.957	384.019	504.553	4.88734	10.2776	22.7563	47.6292	92.1834	164.463		42.54	10.8013	22.1506	43.1765	81.6096	144.218	237.549		52.5	-2.0078
52.54	51.8124	98.4109	182.569	303.45	459.352	592.13	679.107	26.1181	50.1533	93.7342	165.065	267.082	384.13	504.63	4.90102	10.2835	22.7759	47.6858	92.2283	164.467		42.64	10.8088	22.1625	43.2057	81.6553	144.28	237.646		52.6	-2.0137
52.64	51.8661	98.5153	182.742	303.656	459.519	592.207	679.133	26.1401	50.1943	93.8289	165.175	267.234	384.255	504.723	4.90688	10.2913	22.8071	47.7385	92.2986	164.459		42.7401	10.8096	22.1733	43.2321	81.7019	144.353	237.755		52.7	-2.0137
52.74	51.9305	98.6245	182.919	303.854	459.685	592.279	679.154	26.1703	50.2422	93.9109	165.304	267.377	384.363	504.807	4.91664	10.3147	22.8364	47.7952	92.3592	164.463		42.84	10.8186	22.1867	43.2622	81.7441	144.429	237.859		52.8	-2.0086
52.84	51.9924	98.7357	183.097	304.072	459.849	592.361	679.191	26.1963	50.2989	93.9978	165.414	267.515	384.476	504.894	4.92641	10.3186	22.8657	47.8382	92.4315	164.454		42.94	10.8299	22.2069	43.2911	81.792	144.497	237.946		52.9	-2.0156
52.94	52.0428	98.8535	183.257	304.276	460.017	592.436	679.208	26.2212	50.3525	94.0809	165.531	267.642	384.594	504.976	4.92641	10.3323	22.8852	47.8889	92.4979	164.454		43.04	10.8358	22.2267	43.3213	81.8362	144.561	238.052		53	-2.0195
53.04	52.1161	98.9663	183.442	304.493	460.188	592.51	679.244	26.2398	50.3965	94.1707	165.641	267.774	384.709	505.055	4.93812	10.3499	22.9184	47.9612	92.5486	164.456		43.14	10.8452	22.2436	43.3513	81.8838	144.635	238.15		53.1	-2.0254
53.14	52.1737	99.103	183.63	304.695	460.353	592.595	679.265	26.2651	50.4444	94.2332	165.757	267.901	384.818	505.135	4.93813	10.3597	22.9516	48.0171	92.6092	164.456		43.2401	10.857	22.2605	43.3822	81.9353	144.707	238.25		53.2	-2.0293
53.24	52.2303	99.1999	183.801	304.896	460.519	592.676	679.292	26.2853	50.4918	94.3211	165.877	268.036	384.943	505.221	4.9479	10.3694	22.9868	48.0491	92.66	164.442		43.34	10.8661	22.2779	43.4103	81.9789	144.779	238.351		53.3	-2.0254
53.34	52.2957	99.3002	183.977	305.096	460.673	592.74	679.316	26.3068	50.5498	94.3836	165.988	268.171	385.061	505.307	4.9518	10.3792	22.9946	48.0882	92.699	164.436		43.44	10.8741	22.2917	43.4361	82.0351	144.847	238.453		53.4	-2.0254
53.44	52.3456	99.4116	184.156	305.304	460.841	592.83	679.343	26.3332	50.598	94.4573	166.105	268.309	385.168	505.387	4.95766	10.3792	23.0083	48.1292	92.7459	164.436		43.54	10.8817	22.3076	43.4637	82.0824	144.908	238.556		53.5	-2.0254
53.54	52.4042	99.52	184.324	305.52	460.993	592.908	679.371	26.3614	50.6582	94.5399	166.216	268.439	385.305	505.461	4.96742	10.4026	23.0473	48.1858	92.7947	164.446		43.64	10.8847	22.3143	43.4845	82.1297	144.973	238.645		53.6	-2.0176
53.64	52.4618	99.6209	184.494	305.726	461.155	592.975	679.395	26.3901	50.705	94.6278	166.319	268.568	385.428	505.535	4.96743	10.4183	23.0669	48.2385	92.869	164.436		43.7401	10.8904	22.3352	43.5131	82.1721	145.053	238.741		53.7	-2.0234
53.74	52.5174	99.7255	184.649	305.941	461.314	593.033	679.414	26.417	50.7578	94.7049	166.438	268.697	385.543	505.618	4.97719	10.428	23.0884	48.2991	92.9197	164.436		43.84	10.9041	22.3482	43.5444	82.2211	145.119	238.836		53.8	-2.0273
53.84	52.5789	99.818	184.821	306.162	461.476	593.111	679.445	26.4424	50.8115	94.7996	166.543	268.836	385.663	505.703	4.97719	10.4397	23.1274	48.3499	92.9588	164.436		43.94	10.9168	22.3642	43.5691	82.2598	145.191	238.931		53.9	-2.0332
53.94	52.6371	99.9359	185	306.37	461.642	593.189	679.476	26.4643	50.8691	94.8641	166.663	268.946	385.786	505.784	4.97719	10.4495	23.143	48.385	93.0096	164.436		44.04	10.9258	22.3804	43.6017	82.3116	145.26	239.017		54	-2.0273
54.04	52.6854	100.036	185.163	306.565	461.791	593.256	679.497	26.4878	50.9043	94.9393	166.77	269.069	385.88	505.867	4.97719	10.4593	23.1587	48.4202	93.0604	164.44		44.14	10.9212	22.3891	43.6261	82.357	145.326	239.115		54.1	-2.0371
54.14	52.7616	100.127	185.332	306.767	461.954	593.328	679.531	26.5151	50.9609	95.0174	166.888	269.193	385.993	505.962	4.99086	10.4788	23.188	48.4788	93.1092	164.44		44.2401	10.9261	22.4083	43.653	82.4094	145.39	239.193		54.2	-2.0469
54.24	52.8192	100.224	185.496	306.979	462.115	593.395	679.558	26.5478	51.0058	95.0995	166.993	269.315	386.115	506.042	4.99282	10.4788	23.2173	48.5296	93.1697	164.434		44.34	10.9358	22.4175	43.6894	82.4579	145.456	239.289		54.3	-2.0527
54.34	52.8798	100.333	185.65	307.185	462.257	593.467	679.583	26.5645	51.0576	95.1795	167.089	269.44	386.222	506.12	5.00063	10.4886	23.2524	48.5882	93.2127	164.434		44.44	10.9462	22.4338	43.7149	82.5076	145.514	239.389		54.4	-2.0574
54.44	52.9364	100.45	185.82	307.375	462.409	593.544	679.604	26.5915	51.0869	95.2576	167.198	269.56	386.339	506.188	5.00258	10.4944	23.2798	48.6253	93.2693	164.43		44.54	10.9556	22.4424	43.7342	82.5574	145.58	239.491		54.5	-2.0547
54.54	52.9982	100.555	185.981	307.574	462.568	593.607	679.63	26.6223	51.1273	95.3283	167.292	269.675	386.455	506.259	5.00649	10.5081	23.2973	48.6643	93.3143	164.424		44.64	10.9658	22.4597	43.762	82.6121	145.632	239.57		54.6	-2.0586
54.64	53.0652	100.664	186.149	307.772	462.727	593.674	679.658	26.6421	51.1767	95.4081	167.407	269.798	386.545	506.351	5.00649	10.5179	23.3286	48.7034	93.369	164.428		44.7401	10.972	22.4742	43.785	82.6639	145.697	239.664		54.7	-2.0644
54.74	53.118	100.77	186.325	307.966	462.877	593.755	679.683	26.6729	51.2299	95.4793	167.518	269.916	386.644	506.433	5.01821	10.5296	23.3677	48.76	93.4295	164.434		44.84	10.9852	22.4919	43.8135	82.7117	145.751	239.748		54.8	-2.0644
54.84	53.1649	100.871	186.484	308.163	463.026	593.83	679.689	26.6987	51.2792	95.5375	167.613	270.028	386.76	506.51	5.02797	10.5394	23.4067	48.8245	93.4588	164.44		44.94	10.9879	22.4954	43.8355	82.7522	145.808	239.827		54.9	-2.0586
54.94	53.2254	100.97	186.65	308.349	463.168	593.894	679.719	26.7221	51.3262	95.6111	167.722	270.138	386.85	506.579	5.03774	10.5491	23.438	48.8694	93.5193	164.434		45.04	10.993	22.5096	43.8715	82.8037	145.876	239.922		55	-2.0683
55.04	53.288	101.065	186.815	308.545	463.317	593.955	679.738	26.748	51.3701	95.698	167.813	270.256	386.944	506.642	5.03774	10.5589	23.4673	48.9085	93.5584	164.434		45.14	11.0075	22.5272	43.894	82.8477	145.941	240.015		55.1	-2.0742
55.14	53.3342	101.173	186.984	308.738	463.454	594.03	679.763	26.7773	51.4053	95.7615	167.923	270.387	387.049	506.731	5.03383	10.5589	23.4927	48.9514	93.6092	164.43		45.2401	11.0175	22.5365	43.9189	82.8933	146.009	240.09		55.2	-2.0683
55.24	53.3957	101.268	187.158	308.94	463.603	594.096	679.798	26.8115	51.4567	95.8367	168.03	270.5	387.163	506.779	5.02798	10.5687	23.518	48.9788	93.6541	164.42		45.34	11.0232	22.5548	43.9515	82.9379	146.073	240.192		55.3	-2.0742
55.34	53.451	101.379	187.32	309.14	463.757	594.179	679.827	26.8359	51.4873	95.907	168.127	270.615	387.247	506.846	5.03774	10.5882	23.5571	49.0491	93.6834	164.434		45.44	11.0267	22.5692	43.9659	82.9767	146.147	240.268		55.4	-2.0742
55.44	53.4959	101.473	187.469	309.345	463.899	594.244	679.844	26.8555	51.5332	95.9764	168.246	270.728	387.349	506.93	5.03774	10.5979	23.5884	49.0999	93.7381	164.434		45.54	11.0316	22.5803	43.9888	83.0263	146.224	240.355		55.5	-2.0644
55.54	53.5536	101.567	187.642	309.546	464.041	594.314	679.87	26.8722	51.5722	96.0516	168.353	270.833	387.448	507.002	5.0475	10.6077	23.6177	49.1487	93.7693	164.424		45.64	11.0442	22.5887	44.0127	83.0659	146.288	240.446		55.6	-2.0683
55.64	53.6063	101.679	187.792	309.754	464.176	594.379	679.883	26.893	51.6142	96.117	168.464	270.948	387.545	507.08	5.0436	10.6136	23.6528	49.1819	93.8279	164.43		45.7401	11.0525	22.6083	44.038	83.1081	146.364	240.524		55.7	-2.0742
55.74	53.6555	101.774	187.963	309.937	464.334	594.431	679.896	26.9245	51.6543	96.1922	168.559	271.067	387.657	507.14	5.05727	10.6292	23.6782	49.2288	93.8748	164.42		45.84	11.059	22.6201	44.0585	83.1493	146.433	240.607		55.8	-2.0781
55.84	53.7216	101.866	188.118	310.125	464.474	594.492	679.924	26.9445	51.6937	96.2669	168.66	271.175	387.753	507.216	5.06196	10.639	23.6977	49.2698	93.9178	164.411		45.94	11.0678	22.6361	44.081	83.1914	146.512	240.692		55.9	-2.084
55.94	53.7772	101.963	188.274	310.303	464.625	594.562	679.942	26.9668	51.7441	96.3524	168.762	271.291	387.837	507.289	5.06899	10.6487	23.7231	49.3303	93.9686	164.405		46.04	11.0759	22.6496	44.1043	83.2351	146.571	240.785		56	-2.0742
56.04	53.8319	102.062	188.432	310.498	464.774	594.632	679.972	27.002	51.7891	96.4188	168.857	271.415	387.945	507.373	5.08851	10.6683	23.768	49.3753	94.0037	164.414		46.14	11.0871	22.6702	44.1255	83.2774	146.632	240.871		56.1	-2.0781
56.14	53.9012	102.163	188.576	310.676	464.918	594.702	679.998	27.0244	51.8438	96.4969	168.97	271.54	388.038	507.445	5.08852	10.6819	23.8071	49.4104	94.0584	164.42		46.2401	11.0995	22.6808	44.1499	83.3139	146.696	240.957		56.2	-2.084
56.24	53.9539	102.262	188.727	310.854	465.068	594.762	680.015	27.0459	51.8818	96.5672	169.062	271.656	388.123	507.507	5.10219	10.6976	23.8384	49.4495	94.1092	164.405		46.34	11.1088	22.6954	44.1694	83.3522	146.762	241.045		56.3	-2.084
56.34	54.0067	102.367	188.897	311.029	465.214	594.831	680.04	27.0752	51.9336	96.6385	169.169	271.771	388.224	507.575	5.10415	10.7034	23.8637	49.4827	94.1483	164.401		46.44	11.1133	22.7112	44.1935	83.3824	146.822	241.127		56.4	-2.0887
56.44	54.0536	102.463	189.048	311.205	465.363	594.883	680.061	27.0962	51.9716	96.7098	169.284	271.887	388.315	507.64	5.11781	10.7171	23.8969	49.5198	94.1854	164.405		46.54	11.1238	22.7245	44.2163	83.4219	146.884	241.225		56.5	-2.0957
56.54	54.1043	102.575	189.209	311.385	465.501	594.939	680.087	27.1167	52.0039	96.7859	169.377	271.999	388.408	507.707	5.11782	10.7269	23.938	49.5706	94.2381	164.405		46.64	11.1377	22.7393	44.2463	83.4608	146.943	241.315		56.6	-2.0859
56.64	54.1512	102.678	189.357	311.566	465.65	594.996	680.106	27.147	52.0537	96.8572	169.478	272.107	388.505	507.764	5.13149	10.7386	23.9723	49.6194	94.2791	164.405		46.7401	11.149	22.7577	44.2729	83.5072	147.017	241.4		56.7	-2.0898
56.74	54.2049	102.768	189.527	311.743	465.793	595.051	680.127	27.1748	52.1016	96.9246	169.576	272.224	388.6	507.823	5.13344	10.7581	23.9848	49.6507	94.3143	164.405		46.84	11.1553	22.7641	44.2954	83.5418	147.083	241.501		56.8	-2.0957
56.84	54.2782	102.861	189.667	311.93	465.925	595.115	680.149	27.1962	52.1435	96.9891	169.685	272.337	388.687	507.901	5.14321	10.7679	24.0161	49.6995	94.3494	164.411		46.94	11.1607	22.7877	44.3238	83.5828	147.153	241.593		56.9	-2.0996
56.94	54.3299	102.971	189.828	312.113	466.06	595.17	680.183	27.229	52.1934	97.077	169.785	272.449	388.788	507.962	5.14907	10.7679	24.0454	49.7405	94.3983	164.405		47.04	11.1762	22.8068	44.35	83.6243	147.21	241.685		57	-2.1055
57.04	54.3846	103.082	189.996	312.3	466.202	595.231	680.206	27.2546	52.2353	97.1287	169.888	272.557	388.879	508.028	5.15687	10.7854	24.0844	49.8069	94.4432	164.413		47.14	11.1911	22.8183	44.3798	83.6652	147.28	241.777		57.1	-2.1055
57.14	54.4377	103.187	190.156	312.486	466.334	595.292	680.23	27.2785	52.2894	97.2092	170	272.663	388.974	508.101	5.15102	10.7933	24.104	49.8374	94.5057	164.407		47.2401	11.2023	22.8359	44.4045	83.7044	147.352	241.863		57.2	-2.1094
57.24	54.494	103.286	190.314	312.668	466.457	595.351	680.245	27.3041	52.33	97.2683	170.095	272.774	389.087	508.163	5.16079	10.8089	24.1274	49.8694	94.5408	164.402		47.34	11.2114	22.8463	44.4257	83.7491	147.424	241.958		57.3	-2.1035
57.34	54.5389	103.39	190.469	312.848	466.585	595.407	680.266	27.3232	52.3691	97.3445	170.197	272.866	389.183	508.228	5.17055	10.8186	24.1587	49.9104	94.5897	164.395		47.44	11.2189	22.8612	44.4468	83.7867	147.486	242.033		57.4	-2.1074
57.44	54.577	103.483	190.618	313.021	466.716	595.463	680.275	27.3501	52.4151	97.4119	170.292	272.986	389.276	508.295	5.17055	10.8304	24.1841	49.9592	94.6307	164.395		47.54	11.2258	22.8708	44.4739	83.8293	147.55	242.113		57.5	-2.1133
57.54	54.6229	103.579	190.755	313.207	466.828	595.527	680.297	27.376	52.4736	97.4791	170.381	273.099	389.368	508.356	5.18032	10.8401	24.2173	50.0003	94.6697	164.395		47.64	11.2355	22.8874	44.4947	83.8659	147.604	242.191		57.6	-2.1172
57.64	54.6854	103.673	190.919	313.391	466.965	595.584	680.328	27.394	52.5087	97.5592	170.49	273.218	389.457	508.421	5.18032	10.8499	24.2485	50.0491	94.7303	164.407		47.7401	11.247	22.9019	44.5154	83.9089	147.67	242.266		57.7	-2.1133
57.74	54.744	103.766	191.078	313.57	467.086	595.653	680.345	27.4174	52.5459	97.6271	170.584	273.332	389.548	508.491	5.19008	10.8694	24.2817	50.0901	94.7811	164.407		47.84	11.2584	22.9181	44.5375	83.9554	147.736	242.349		57.8	-2.1133
57.84	54.7938	103.86	191.222	313.751	467.201	595.711	680.369	27.4361	52.5859	97.711	170.69	273.442	389.649	508.558	5.20375	10.889	24.3286	50.1389	94.8104	164.413		47.94	11.2602	22.9305	44.5596	83.9997	147.799	242.42		57.9	-2.1172
57.94	54.8456	103.964	191.37	313.926	467.329	595.768	680.389	27.457	52.6221	97.778	170.782	273.541	389.747	508.618	5.21547	10.8987	24.354	50.176	94.8611	164.407		48.04	11.2651	22.9443	44.5832	84.0446	147.866	242.502		58	-2.123
58.04	54.9091	104.052	191.524	314.102	467.461	595.829	680.412	27.4732	52.6582	97.8365	170.878	273.647	389.834	508.688	5.21352	10.9085	24.3774	50.221	94.9002	164.407		48.14	11.2782	22.9633	44.6058	84.0893	147.923	242.566		58.1	-2.123
58.14	54.9598	104.157	191.671	314.284	467.588	595.888	680.428	27.498	52.6904	97.9256	170.966	273.755	389.925	508.75	5.22915	10.9202	24.4087	50.2503	94.951	164.403		48.2401	11.2838	22.9749	44.6204	84.1251	147.98	242.643		58.2	-2.1172
58.24	55.0145	104.248	191.822	314.454	467.717	595.941	680.456	27.5273	52.7475	98.0085	171.062	273.865	390.011	508.815	5.22915	10.9358	24.4477	50.2893	94.9998	164.407		48.34	11.2899	22.9818	44.6429	84.1645	148.041	242.719		58.3	-2.123
58.34	55.0673	104.345	191.967	314.623	467.849	596.006	680.475	27.5483	52.79	98.0807	171.156	273.983	390.102	508.885	5.24868	10.9495	24.4829	50.3401	95.0311	164.416		48.44	11.2982	22.9982	44.6671	84.202	148.102	242.79		58.4	-2.1269
58.44	55.1307	104.431	192.115	314.798	467.981	596.076	680.497	27.5639	52.834	98.1483	171.24	274.091	390.192	508.935	5.24868	10.9593	24.5083	50.385	95.0994	164.416		48.54	11.3052	23.0046	44.6846	84.2461	148.153	242.864		58.5	-2.1328
58.54	55.1893	104.527	192.254	314.969	468.094	596.13	680.524	27.58	52.8721	98.2255	171.329	274.188	390.275	509.005	5.2604	10.9788	24.5376	50.4202	95.1404	164.416		48.64	11.3071	23.0172	44.7086	84.2871	148.214	242.936		58.6	-2.1375
58.64	55.2503	104.616	192.411	315.132	468.23	596.188	680.535	27.6076	52.9043	98.2939	171.428	274.288	390.375	509.067	5.27016	10.9886	24.5688	50.4592	95.1795	164.426		48.7401	11.3174	23.0331	44.7308	84.3289	148.269	243.016		58.7	-2.1445
58.74	55.3085	104.708	192.564	315.311	468.344	596.233	680.563	27.6383	52.9398	98.3568	171.508	274.392	390.464	509.132	5.27016	11.0022	24.5942	50.5042	95.2205	164.416		48.84	11.3231	23.0372	44.748	84.3728	148.324	243.097		58.8	-2.1387
58.84	55.3728	104.818	192.708	315.486	468.474	596.279	680.581	27.6597	52.9834	98.4275	171.606	274.502	390.551	509.202	5.2936	11.0296	24.6274	50.5452	95.2596	164.422		48.94	11.3257	23.0549	44.7642	84.41	148.388	243.171		58.9	-2.1445
58.94	55.4286	104.915	192.869	315.648	468.602	596.332	680.604	27.6743	53.0312	98.4874	171.692	274.606	390.627	509.249	5.29946	11.0394	24.6645	50.5842	95.3006	164.416		49.04	11.3316	23.0708	44.7915	84.4483	148.46	243.245		59	-2.1484
59.04	55.4832	105	193.014	315.814	468.73	596.389	680.624	27.6914	53.0605	98.5348	171.782	274.71	390.702	509.31	5.30922	11.0452	24.688	50.6253	95.3299	164.416		49.14	11.3425	23.0878	44.814	84.4866	148.511	243.321		59.1	-2.1445
59.14	55.5301	105.093	193.162	315.993	468.846	596.441	680.644	27.7202	53.0986	98.6025	171.875	274.814	390.787	509.364	5.30922	11.0589	24.7173	50.6702	95.369	164.426		49.2401	11.3519	23.1052	44.8385	84.5301	148.586	243.404		59.2	-2.1445
59.24	55.5926	105.177	193.312	316.159	468.978	596.489	680.663	27.7471	53.1407	98.6523	171.969	274.922	390.878	509.418	5.31899	11.0784	24.7485	50.7092	95.4002	164.426		49.34	11.3544	23.1198	44.8616	84.5733	148.641	243.475		59.3	-2.1484
59.34	55.6629	105.277	193.466	316.322	469.101	596.55	680.685	27.7691	53.1793	98.7097	172.067	275.02	390.963	509.475	5.32875	11.0979	24.7837	50.76	95.4393	164.436		49.44	11.3596	23.127	44.885	84.6092	148.698	243.551		59.4	-2.1543
59.44	55.7078	105.363	193.611	316.505	469.221	596.608	680.702	27.7886	53.2227	98.7793	172.159	275.116	391.054	509.507	5.32876	11.1038	24.8091	50.7893	95.4803	164.426		49.54	11.3653	23.1387	44.8997	84.6487	148.757	243.631		59.5	-2.1445
59.54	55.7567	105.459	193.761	316.667	469.344	596.655	680.713	27.8101	53.2588	98.8311	172.253	275.212	391.128	509.583	5.32485	11.1116	24.8344	50.8362	95.4998	164.418		49.64	11.3735	23.1526	44.923	84.6836	148.82	243.714		59.6	-2.1484
59.64	55.8182	105.546	193.916	316.842	469.47	596.703	680.737	27.8379	53.3027	98.8953	172.347	275.324	391.216	509.64	5.33852	11.1194	24.8677	50.8694	95.535	164.416		49.7401	11.3794	23.1658	44.9479	84.7285	148.876	243.797		59.7	-2.1543
59.74	55.8729	105.651	194.058	317.01	469.592	596.748	680.754	27.8535	53.3437	98.959	172.436	275.426	391.301	509.695	5.32876	11.1194	24.8891	50.9007	95.5799	164.403		49.84	11.3871	23.1729	44.971	84.7707	148.919	243.87		59.8	-2.1582
59.84	55.9178	105.754	194.209	317.176	469.721	596.797	680.77	27.8736	53.377	99.0222	172.53	275.524	391.377	509.751	5.35219	11.1487	24.938	50.9456	95.6053	164.416		49.94	11.3907	23.1854	44.9988	84.8137	148.977	243.942		59.9	-2.164
59.94	55.9755	105.835	194.361	317.337	469.838	596.848	680.782	27.8959	53.4258	99.073	172.612	275.629	391.459	509.812	5.35805	11.1585	24.9653	50.9807	95.6502	164.416		50.04	11.3972	23.2003	45.02	84.856	149.026	244.018		60	-2.164
60.04	56.0272	105.93	194.51	317.514	469.964	596.905	680.797	27.9189	53.4697	99.1373	172.695	275.714	391.536	509.877	5.36782	11.1683	24.9927	51.01	95.6795	164.413		50.14	11.4044	23.216	45.0395	84.9013	149.085	244.104		60.1	-2.168
60.14	56.0799	106.031	194.657	317.679	470.079	596.954	680.816	27.9399	53.4951	99.2107	172.798	275.807	391.618	509.94	5.36782	11.18	25.0278	51.0491	95.7108	164.407		50.2401	11.4132	23.2311	45.0621	84.944	149.141	244.187		60.2	-2.164
60.24	56.1414	106.121	194.806	317.846	470.203	597.005	680.838	27.9575	53.5381	99.2763	172.898	275.91	391.704	509.983	5.37954	11.1995	25.0591	51.0901	95.7498	164.407		50.34	11.4205	23.2418	45.0806	84.9838	149.194	244.261		60.3	-2.168
60.34	56.2	106.225	194.949	318.009	470.308	597.057	680.855	27.9785	53.5712	99.3504	172.993	275.998	391.778	510.058	5.37954	11.2093	25.0844	51.1194	95.7752	164.416		50.44	11.4187	23.2621	45.1077	85.0132	149.246	244.34		60.4	-2.1738
60.44	56.2503	106.321	195.095	318.169	470.429	597.094	680.866	28.0019	53.6142	99.4247	173.079	276.103	391.863	510.12	5.38344	11.2229	25.102	51.1546	95.8006	164.416		50.54	11.4226	23.2774	45.1273	85.0556	149.313	244.424		60.5	-2.164
60.54	56.2948	106.421	195.233	318.326	470.541	597.141	680.889	28.0132	53.6484	99.4797	173.163	276.195	391.93	510.175	5.39906	11.2386	25.1391	51.2092	95.8338	164.416		50.64	11.4331	23.2828	45.148	85.0971	149.37	244.491		60.6	-2.1687
60.64	56.3504	106.51	195.376	318.481	470.649	597.188	680.903	28.0436	53.6836	99.5476	173.259	276.297	392.007	510.235	5.39907	11.2483	25.1684	51.2405	95.8768	164.416		50.7401	11.4398	23.2947	45.1706	85.1359	149.425	244.571		60.7	-2.1758
60.74	56.4081	106.611	195.522	318.643	470.755	597.241	680.921	28.0642	53.7279	99.6234	173.337	276.395	392.091	510.301	5.39907	11.2581	25.1977	51.2757	95.91	164.412		50.84	11.4507	23.3025	45.1832	85.1685	149.471	244.633		60.8	-2.1758
60.84	56.4598	106.696	195.672	318.802	470.87	597.288	680.944	28.0757	53.7675	99.6863	173.427	276.487	392.151	510.361	5.40883	11.2796	25.2243	51.3108	95.9412	164.405		50.94	11.4498	23.3168	45.2079	85.1989	149.527	244.695		60.9	-2.1797
60.94	56.511	106.784	195.811	318.945	470.998	597.329	680.962	28.104	53.8066	99.7566	173.518	276.589	392.236	510.417	5.40883	11.2894	25.2466	51.3499	95.9705	164.405		51.04	11.4571	23.3313	45.2352	85.2392	149.588	244.775		61	-2.1855
61.04	56.5721	106.877	195.952	319.104	471.12	597.381	680.981	28.1236	53.8418	99.8268	173.599	276.678	392.313	510.466	5.4186	11.2894	25.2661	51.3792	95.9998	164.405		51.14	11.4648	23.338	45.2549	85.2794	149.631	244.851		61.1	-2.1894
61.14	56.6313	106.968	196.094	319.26	471.229	597.439	680.997	28.1421	53.8916	99.8965	173.696	276.787	392.401	510.522	5.43227	11.3147	25.2973	51.43	96.0506	164.414		51.2401	11.4715	23.351	45.2799	85.3096	149.694	244.922		61.2	-2.1855
61.24	56.6711	107.063	196.226	319.414	471.353	597.49	681.009	28.1669	53.9258	99.9432	173.772	276.878	392.466	510.573	5.4479	11.3186	25.3169	51.469	96.0955	164.414		51.34	11.4765	23.3612	45.3052	85.3483	149.747	244.981		61.3	-2.1894
61.34	56.7303	107.162	196.351	319.565	471.46	597.526	681.027	28.1865	53.9707	100.018	173.857	276.959	392.544	510.626	5.4479	11.3284	25.3423	51.5003	96.1307	164.414		51.44	11.4848	23.3728	45.3311	85.3892	149.804	245.062		61.4	-2.1953
61.44	56.784	107.248	196.5	319.708	471.577	597.568	681.04	28.2113	54.0097	100.082	173.935	277.048	392.602	510.683	5.4518	11.3421	25.3598	51.5393	96.16	164.414		51.54	11.4865	23.3834	45.3485	85.4255	149.863	245.124		61.5	-2.1953
61.54	56.828	107.337	196.626	319.863	471.688	597.62	681.062	28.2324	54.0459	100.149	174.012	277.136	392.699	510.728	5.46742	11.3577	25.3872	51.5803	96.201	164.414		51.64	11.4906	23.394	45.3764	85.462	149.925	245.201		61.6	-2.1992
61.64	56.871	107.424	196.761	320.015	471.805	597.674	681.068	28.251	54.0917	100.21	174.101	277.228	392.775	510.779	5.46743	11.3694	25.4165	51.6194	96.2401	164.414		51.7401	11.5019	23.4114	45.395	85.4982	149.986	245.274		61.7	-2.2051
61.74	56.9286	107.516	196.896	320.171	471.913	597.722	681.086	28.2736	54.1319	100.261	174.191	277.318	392.852	510.838	5.485	11.3968	25.4399	51.6643	96.2693	164.418		51.84	11.509	23.4186	45.4263	85.5375	150.034	245.352		61.8	-2.2051
61.84	56.9744	107.605	197.019	320.319	472.021	597.76	681.093	28.3014	54.1761	100.321	174.275	277.401	392.937	510.893	5.49672	11.4183	25.4731	51.6995	96.3143	164.424		51.94	11.5148	23.4339	45.4459	85.5684	150.093	245.42		61.9	-2.1933
61.94	57.0155	107.691	197.152	320.464	472.111	597.799	681.118	28.3213	54.2071	100.382	174.375	277.495	393.021	510.937	5.50649	11.4378	25.4868	51.7366	96.3494	164.424		52.04	11.524	23.443	45.4673	85.6035	150.161	245.5		62	-2.1972
62.04	57.0692	107.776	197.292	320.628	472.196	597.843	681.131	28.3422	54.2402	100.448	174.458	277.584	393.091	510.981	5.50649	11.4436	25.4966	51.76	96.367	164.424		52.14	11.5272	23.4536	45.4949	85.6381	150.212	245.588		62.1	-2.2031
62.14	57.1161	107.874	197.432	320.779	472.299	597.88	681.141	28.3599	54.2758	100.497	174.548	277.674	393.168	511.033	5.50649	11.4515	25.5259	51.7991	96.4002	164.424		52.2401	11.5382	23.4668	45.5187	85.6709	150.263	245.658		62.2	-2.1933
62.24	57.1688	107.957	197.571	320.937	472.41	597.926	681.16	28.3916	54.3173	100.558	174.62	277.758	393.247	511.091	5.5143	11.4651	25.5434	51.8264	96.4412	164.416		52.34	11.5451	23.4806	45.5353	85.7073	150.333	245.737		62.3	-2.1972
62.34	57.2059	108.05	197.695	321.094	472.515	597.98	681.177	28.4028	54.3623	100.616	174.701	277.846	393.32	511.132	5.50844	11.469	25.5434	51.8596	96.4717	164.414		52.44	11.5525	23.4883	45.5574	85.7384	150.387	245.8		62.4	-2.2031
62.44	57.2587	108.135	197.831	321.24	472.6	598.015	681.188	28.4253	54.3994	100.67	174.785	277.938	393.397	511.187	5.51821	11.4749	25.5669	51.8909	96.4979	164.414		52.54	11.5537	23.4996	45.5841	85.7711	150.449	245.871		62.5	-2.2031
62.54	57.3085	108.233	197.962	321.388	472.696	598.067	681.209	28.4389	54.4374	100.733	174.866	278.025	393.477	511.226	5.52211	11.4827	25.5805	51.9202	96.5291	164.414		52.64	11.5657	23.5126	45.6093	85.8052	150.499	245.945		62.6	-2.1972
62.64	57.3479	108.317	198.107	321.544	472.797	598.106	681.22	28.456	54.4727	100.785	174.946	278.111	393.531	511.286	5.52407	11.5042	25.602	51.9456	96.5623	164.411		52.7401	11.5703	23.5212	45.6198	85.8305	150.566	246.007		62.7	-2.2031
62.74	57.4041	108.401	198.237	321.697	472.901	598.152	681.241	28.4799	54.5146	100.838	175.034	278.198	393.598	511.346	5.52211	11.512	25.6216	51.9807	96.5916	164.409		52.84	11.5686	23.5254	45.6383	85.8549	150.63	246.074		62.8	-2.2031
62.84	57.4442	108.486	198.365	321.858	473.015	598.197	681.257	28.4936	54.5576	100.903	175.121	278.277	393.681	511.395	5.52797	11.5374	25.6469	52.0198	96.6131	164.414		52.94	11.5799	23.5418	45.6631	85.8883	150.687	246.146		62.9	-2.2078
62.94	57.4911	108.584	198.49	322.016	473.115	598.246	681.267	28.5195	54.5898	100.963	175.211	278.365	393.736	511.441	5.5475	11.5589	25.6762	52.0608	96.6658	164.42		53.04	11.5889	23.5558	45.6888	85.9212	150.743	246.22		63	-2.2148
63.04	57.5321	108.647	198.63	322.155	473.221	598.285	681.276	28.542	54.6309	101.016	175.275	278.443	393.812	511.486	5.53774	11.5589	25.686	52.0901	96.699	164.405		53.14	11.5925	23.5604	45.7064	85.9501	150.787	246.279		63.1	-2.2148
63.14	57.5838	108.738	198.766	322.308	473.326	598.326	681.297	28.5664	54.6602	101.068	175.358	278.521	393.892	511.544	5.55727	11.5784	25.7173	52.1362	96.7283	164.424		53.2401	11.5955	23.5772	45.7263	85.9818	150.852	246.352		63.2	-2.2051
63.24	57.6317	108.82	198.899	322.449	473.423	598.365	681.314	28.5846	54.7002	101.133	175.429	278.599	393.957	511.589	5.56196	11.5882	25.7466	52.1585	96.7693	164.42		53.34	11.6034	23.5868	45.7478	86.0141	150.904	246.421		63.3	-2.209
63.34	57.6961	108.905	199.037	322.592	473.503	598.407	681.335	28.6066	54.7328	101.188	175.512	278.683	394.026	511.652	5.57407	11.5979	25.7661	52.1975	96.7947	164.414		53.44	11.6151	23.5926	45.7649	86.0453	150.963	246.481		63.4	-2.2148
63.44	57.7391	108.996	199.184	322.748	473.607	598.457	681.35	28.6348	54.7734	101.246	175.586	278.774	394.103	511.692	5.56704	11.6175	25.7856	52.2385	96.8143	164.414		53.54	11.6137	23.6063	45.7871	86.0841	151.007	246.554		63.5	-2.2051
63.54	57.7831	109.073	199.321	322.893	473.717	598.501	681.366	28.6475	54.8037	101.31	175.668	278.873	394.172	511.752	5.56704	11.6233	25.8071	52.2737	96.8494	164.411		53.64	11.6248	23.6151	45.8068	86.1159	151.053	246.624		63.6	-2.209
63.64	57.8456	109.154	199.451	323.035	473.818	598.539	681.379	28.6689	54.8438	101.371	175.759	278.967	394.254	511.813	5.56704	11.6331	25.8227	52.2893	96.8885	164.405		53.7401	11.634	23.6226	45.8257	86.1492	151.115	246.688		63.7	-2.2148
63.74	57.8944	109.243	199.576	323.181	473.906	598.579	681.39	28.6924	54.8779	101.425	175.831	279.058	394.322	511.872	5.57172	11.6487	25.8364	52.3284	96.9197	164.405		53.84	11.6432	23.6398	45.8465	86.1863	151.158	246.754		63.8	-2.2148
63.84	57.949	109.332	199.715	323.322	474.002	598.62	681.401	28.7119	54.9062	101.478	175.901	279.13	394.383	511.912	5.58383	11.6585	25.8559	52.3655	96.9451	164.401		53.94	11.6504	23.6547	45.8671	86.2166	151.212	246.83		63.9	-2.209
63.94	57.9911	109.413	199.849	323.449	474.087	598.668	681.422	28.7324	54.9404	101.533	175.971	279.216	394.454	511.96	5.5768	11.6683	25.8774	52.3889	96.9803	164.405		54.04	11.6578	23.6698	45.8804	86.2479	151.256	246.886		64	-2.2187
64.04	58.053	109.504	199.984	323.585	474.183	598.71	681.434	28.7543	54.9804	101.59	176.043	279.295	394.53	512.006	5.58657	11.6741	25.8969	52.428	97.0154	164.405		54.14	11.6666	23.6757	45.8986	86.2794	151.304	246.947		64.1	-2.2246
64.14	58.1112	109.597	200.117	323.726	474.284	598.75	681.452	28.772	55.0234	101.653	176.124	279.388	394.602	512.042	5.58657	11.6878	25.9262	52.469	97.0506	164.405		54.2401	11.6673	23.6874	45.9142	86.3117	151.354	247.025		64.2	-2.2246
64.24	58.1502	109.697	200.248	323.863	474.37	598.792	681.463	28.788	55.0556	101.708	176.202	279.464	394.663	512.096	5.59633	11.6976	25.936	52.5042	97.0858	164.41		54.34	11.6706	23.695	45.9352	86.3455	151.407	247.092		64.3	-2.2246
64.34	58.201	109.778	200.375	324	474.464	598.822	681.472	28.8066	55.0957	101.766	176.286	279.551	394.733	512.131	5.59633	11.7093	25.9575	52.5393	97.1053	164.393		54.44	11.6748	23.7093	45.9557	86.3794	151.457	247.166		64.4	-2.2246
64.44	58.2469	109.862	200.507	324.139	474.584	598.866	681.482	28.8242	55.1289	101.818	176.364	279.618	394.813	512.174	5.60805	11.719	25.977	52.5784	97.1307	164.403		54.54	11.6809	23.7216	45.9682	86.4145	151.507	247.239		64.5	-2.2285
64.54	58.301	109.957	200.618	324.267	474.671	598.894	681.491	28.8515	55.1562	101.889	176.445	279.7	394.878	512.236	5.60805	11.7288	25.9966	52.6155	97.1553	164.399		54.64	11.6856	23.7298	45.9836	86.4423	151.56	247.31		64.6	-2.2344
64.64	58.3455	110.055	200.74	324.399	474.767	598.934	681.509	28.8745	55.1923	101.959	176.528	279.777	394.959	512.277	5.60805	11.7386	26.0161	52.6487	97.1736	164.393		54.7401	11.6974	23.739	46.0027	86.4711	151.612	247.378		64.7	-2.2246
64.74	58.3894	110.135	200.875	324.536	474.863	598.976	681.519	28.8926	55.2227	102.014	176.613	279.852	395.015	512.325	5.62172	11.7483	26.0415	52.6897	97.2186	164.397		54.84	11.7059	23.751	46.0208	86.5008	151.664	247.457		64.8	-2.2285
64.84	58.4374	110.213	201.01	324.668	474.962	599.016	681.528	28.9169	55.2705	102.057	176.702	279.923	395.091	512.37	5.62758	11.7581	26.0571	52.719	97.2479	164.403		54.94	11.715	23.762	46.0402	86.5342	151.713	247.534		64.9	-2.2344
64.94	58.49	110.299	201.126	324.801	475.066	599.054	681.541	28.9404	55.3203	102.126	176.788	280.015	395.177	512.411	5.63735	11.7679	26.0766	52.7444	97.2752	164.411		55.04	11.7227	23.772	46.0587	86.5611	151.774	247.599		65	-2.2344
65.04	58.532	110.387	201.256	324.945	475.166	599.084	681.553	28.9599	55.3466	102.189	176.863	280.087	395.236	512.462	5.63344	11.7776	26.0962	52.7796	97.3045	164.405		55.14	11.7316	23.7812	46.0764	86.5937	151.827	247.672		65.1	-2.2383
65.14	58.575	110.457	201.375	325.077	475.249	599.125	681.556	28.9746	55.3867	102.246	176.96	280.174	395.308	512.505	5.64125	11.7991	26.1157	52.8186	97.3299	164.405		55.2401	11.7338	23.7892	46.0948	86.6285	151.881	247.738		65.2	-2.2441
65.24	58.6219	110.534	201.501	325.221	475.35	599.162	681.58	28.998	55.4242	102.301	177.036	280.245	395.373	512.559	5.63735	11.7991	26.1274	52.846	97.3553	164.401		55.34	11.7409	23.7996	46.1099	86.6678	151.936	247.792		65.3	-2.248
65.34	58.6717	110.611	201.611	325.356	475.45	599.204	681.588	29.0224	55.4599	102.371	177.118	280.346	395.438	512.617	5.65688	11.8186	26.143	52.8889	97.3748	164.405		55.44	11.7528	23.8174	46.1264	86.6999	151.989	247.856		65.4	-2.2539
65.44	58.7107	110.694	201.731	325.496	475.543	599.244	681.601	29.0386	55.4941	102.423	177.197	280.423	395.503	512.664	5.64321	11.8187	26.147	52.9057	97.4061	164.395		55.54	11.7592	23.8268	46.1469	86.735	152.043	247.921		65.5	-2.2539
65.54	58.7616	110.775	201.845	325.63	475.623	599.285	681.621	29.0615	55.5283	102.481	177.282	280.514	395.567	512.7	5.65102	11.8284	26.1704	52.9319	97.4295	164.395		55.64	11.764	23.8363	46.1663	86.7635	152.092	247.977		65.6	-2.2539
65.64	58.8137	110.866	201.984	325.771	475.711	599.331	681.638	29.084	55.5576	102.537	177.351	280.594	395.616	512.74	5.65688	11.8421	26.186	52.9671	97.4647	164.395		55.7401	11.7717	23.8548	46.1834	86.7979	152.145	248.044		65.7	-2.2586
65.74	58.8598	110.956	202.106	325.913	475.809	599.367	681.653	29.0952	55.5947	102.586	177.412	280.678	395.676	512.788	5.65297	11.8577	26.2075	53.0042	97.4951	164.391		55.84	11.7819	23.8609	46.2049	86.8306	152.195	248.108		65.8	-2.2558
65.84	58.9055	111.043	202.218	326.045	475.902	599.4	681.658	29.1055	55.623	102.632	177.48	280.764	395.731	512.841	5.65688	11.8675	26.2231	53.0374	97.5252	164.395		55.94	11.7926	23.8708	46.2233	86.8647	152.239	248.161		65.9	-2.2558
65.94	58.95	111.121	202.328	326.175	475.981	599.434	681.665	29.1298	55.6523	102.699	177.553	280.849	395.788	512.889	5.65688	11.8636	26.2368	53.0745	97.5389	164.395		56.04	11.7876	23.88	46.2449	86.8952	152.293	248.21		66	-2.2597
66.04	59.0002	111.201	202.475	326.315	476.074	599.473	681.683	29.1479	55.6861	102.772	177.615	280.921	395.849	512.931	5.66665	11.8694	26.2466	53.1077	97.5643	164.395		56.14	11.7942	23.8855	46.2614	86.9259	152.337	248.288		66.1	-2.2695
66.14	59.0311	111.29	202.585	326.443	476.161	599.499	681.691	29.1709	55.7187	102.822	177.698	280.99	395.911	512.975	5.67055	11.8929	26.27	53.1389	97.5838	164.405		56.2401	11.7975	23.8921	46.2769	86.9531	152.387	248.339		66.2	-2.2754
66.24	59.0761	111.371	202.72	326.576	476.238	599.532	681.698	29.188	55.751	102.867	177.77	281.069	395.97	513.018	5.68617	11.9085	26.2876	53.178	97.6131	164.405		56.34	11.8026	23.9036	46.2932	86.9755	152.435	248.401		66.3	-2.2754
66.34	59.1249	111.45	202.856	326.699	476.327	599.567	681.715	29.2119	55.7968	102.936	177.85	281.156	396.028	513.063	5.68227	11.9085	26.3071	53.2053	97.6443	164.401		56.44	11.8109	23.9152	46.3106	87.0096	152.481	248.469		66.4	-2.2637
66.44	59.16	111.529	202.969	326.836	476.41	599.605	681.717	29.229	55.8301	102.993	177.918	281.226	396.089	513.105	5.68813	11.928	26.3266	53.2288	97.6658	164.405		56.54	11.8179	23.9272	46.3331	87.0375	152.526	248.54		66.5	-2.2676
66.54	59.2098	111.606	203.099	326.969	476.498	599.64	681.73	29.249	55.8721	103.049	178.002	281.296	396.151	513.158	5.67837	11.928	26.3266	53.2581	97.6893	164.395		56.64	11.8253	23.9367	46.3478	87.068	152.573	248.598		66.6	-2.2851
66.64	59.2587	111.696	203.218	327.084	476.592	599.678	681.74	29.2764	55.9053	103.111	178.07	281.375	396.216	513.203	5.6979	11.9476	26.352	53.2952	97.7088	164.411		56.7401	11.8312	23.9446	46.3602	87.0931	152.621	248.662		66.7	-2.2734
66.74	59.3045	111.776	203.331	327.203	476.69	599.711	681.752	29.2915	55.9385	103.169	178.145	281.445	396.279	513.244	5.7018	11.9632	26.3716	53.3225	97.7459	164.409		56.84	11.8149	23.9544	46.3728	87.1164	152.66	248.725		66.8	-2.2734
66.84	59.3422	111.861	203.447	327.344	476.764	599.744	681.76	29.3086	55.9688	103.212	178.225	281.505	396.341	513.307	5.71157	11.9749	26.3872	53.3557	97.7733	164.414		56.94	11.7439	23.9576	46.3927	87.1476	152.695	248.781		66.9	-2.2773
66.94	59.3856	111.939	203.564	327.469	476.846	599.774	681.765	29.3261	56.0127	103.271	178.295	281.583	396.404	513.34	5.72719	11.9886	26.4067	53.3889	97.8143	164.42		57.04	11.5318	23.9715	46.4103	87.1746	152.741	248.846		67	-2.2832
67.04	59.4353	112.02	203.684	327.601	476.932	599.809	681.782	29.3457	56.0391	103.317	178.364	281.658	396.466	513.38	5.73305	11.9983	26.4165	53.4182	97.8397	164.413		57.14	11.3015	23.9776	46.429	87.1991	152.789	248.905		67.1	-2.2832
67.14	59.4862	112.108	203.806	327.724	477.007	599.845	681.789	29.3652	56.0712	103.382	178.439	281.738	396.526	513.419	5.72719	12.0081	26.4419	53.4592	97.8643	164.418		57.2401	11.33	23.992	46.4454	87.2275	152.843	248.979		67.2	-2.2773
67.24	59.5331	112.186	203.93	327.861	477.093	599.88	681.804	29.3867	56.1103	103.427	178.509	281.812	396.591	513.465	5.74164	12.0226	26.4524	53.4893	97.8846	164.417		57.34	11.3509	24.0059	46.4577	87.2507	152.886	249.043		67.3	-2.2832
67.34	59.5789	112.26	204.034	327.985	477.189	599.912	681.812	29.4052	56.1367	103.484	178.573	281.892	396.656	513.5	5.74868	12.0354	26.479	53.5217	97.9127	164.42		57.44	11.324	24.0126	46.476	87.282	152.929	249.115		67.4	-2.2871
67.44	59.618	112.346	204.144	328.115	477.261	599.946	681.82	29.4262	56.165	103.526	178.648	281.967	396.724	513.543	5.75844	12.0394	26.4841	53.5464	97.949	164.426		57.54	11.3189	24.0221	46.5011	87.3203	152.98	249.192		67.5	-2.293
67.54	59.663	112.435	204.265	328.232	477.348	599.972	681.831	29.4331	56.2031	103.58	178.712	282.057	396.779	513.577	5.75844	12.0394	26.4966	53.5784	97.9764	164.422		57.64	11.3236	24.0302	46.5226	87.3528	153.023	249.258		67.6	-2.2969
67.64	59.7176	112.525	204.375	328.353	477.433	600.009	681.84	29.4555	56.2304	103.63	178.772	282.132	396.841	513.612	5.76821	12.0511	26.5063	53.6096	97.9959	164.413		57.7401	11.3267	24.0463	46.5445	87.3816	153.059	249.324		67.7	-2.293
67.74	59.7587	112.593	204.493	328.487	477.502	600.038	681.852	29.477	56.2773	103.69	178.843	282.207	396.904	513.66	5.76821	12.0706	26.5161	53.635	98.0193	164.416		57.84	11.329	24.0544	46.5592	87.4155	153.104	249.379		67.8	-2.2976
67.84	59.8045	112.672	204.619	328.618	477.586	600.067	681.866	29.4922	56.2968	103.73	178.898	282.294	396.967	513.704	5.76821	12.0757	26.5337	53.6663	98.0467	164.413		57.94	11.3304	24.0677	46.5718	87.4478	153.152	249.44		67.9	-2.3047
67.94	59.8524	112.743	204.733	328.731	477.666	600.1	681.875	29.5156	56.3344	103.782	178.97	282.368	397.024	513.744	5.76821	12.0784	26.5473	53.6897	98.0604	164.407		58.04	11.3269	24.0734	46.588	87.482	153.205	249.502		68	-2.3086
68.04	59.9081	112.825	204.856	328.858	477.752	600.135	681.888	29.5264	56.3701	103.846	179.045	282.435	397.089	513.787	5.78188	12.0823	26.5708	53.7327	98.076	164.42		58.14	11.3288	24.0793	46.6042	87.5107	153.246	249.567		68.1	-2.3144
68.14	59.9588	112.91	204.971	328.968	477.832	600.163	681.903	29.5512	56.4053	103.9	179.112	282.509	397.144	513.831	5.78383	12.0979	26.5962	53.7659	98.1014	164.422		58.2401	11.3349	24.0939	46.6258	87.5365	153.295	249.639		68.2	-2.3144
68.24	60.0012	112.986	205.081	329.091	477.923	600.192	681.91	29.5727	56.4375	103.958	179.173	282.575	397.202	513.86	5.77993	12.1077	26.6079	53.7854	98.1209	164.403		58.34	11.338	24.1041	46.6473	87.5721	153.343	249.697		68.3	-2.3183
68.34	60.052	113.064	205.195	329.211	477.987	600.226	681.918	29.5826	56.4619	104.005	179.244	282.644	397.259	513.906	5.77993	12.1155	26.6235	53.8108	98.1365	164.407		58.44	11.3462	24.1139	46.6598	87.6012	153.391	249.751		68.4	-2.3242
68.44	60.0966	113.146	205.313	329.341	478.058	600.255	681.93	29.6026	56.5049	104.049	179.31	282.72	397.313	513.937	5.7936	12.1233	26.6411	53.8401	98.1619	164.411		58.54	11.3457	24.1204	46.6688	87.6255	153.437	249.808		68.5	-2.3183
68.54	60.1434	113.227	205.434	329.464	478.134	600.284	681.946	29.6186	56.5371	104.102	179.369	282.786	397.364	513.973	5.80922	12.139	26.6665	53.8694	98.1815	164.412		58.64	11.3567	24.1307	46.6911	87.662	153.484	249.877		68.6	-2.3242
68.64	60.1961	113.299	205.545	329.608	478.219	600.316	681.957	29.6421	56.5566	104.148	179.432	282.841	397.421	514.001	5.80922	12.1487	26.688	53.9104	98.2108	164.414		58.7401	11.3648	24.1371	46.7109	87.6957	153.535	249.937		68.7	-2.3281
68.74	60.2391	113.377	205.665	329.729	478.276	600.347	681.967	29.6552	56.583	104.203	179.506	282.919	397.476	514.03	5.82289	12.1624	26.7075	53.9397	98.2354	164.414		58.84	11.3711	24.1494	46.7317	87.7261	153.579	250.004		68.8	-2.334
68.84	60.2918	113.463	205.775	329.855	478.356	600.374	681.972	29.6782	56.6172	104.254	179.578	282.983	397.536	514.078	5.83852	12.178	26.727	53.971	98.2635	164.424		58.94	11.3672	24.1646	46.743	87.7573	153.622	250.065		68.9	-2.3379
68.94	60.3416	113.535	205.881	329.971	478.425	600.402	681.979	29.7006	56.6514	104.312	179.658	283.051	397.596	514.118	5.83461	12.1839	26.7466	53.9964	98.2947	164.42		59.04	11.3726	24.1778	46.7659	87.7894	153.671	250.133		69	-2.3437
69.04	60.3866	113.611	205.991	330.094	478.515	600.434	681.989	29.7124	56.6806	104.363	179.718	283.123	397.653	514.159	5.81899	12.178	26.7583	54.0198	98.3201	164.405		59.14	11.3768	24.187	46.7846	87.8197	153.711	250.197		69.1	-2.3476
69.14	60.4393	113.689	206.107	330.218	478.579	600.46	682.001	29.7354	56.7139	104.421	179.77	283.207	397.697	514.21	5.83266	12.1936	26.7817	54.0647	98.326	164.414		59.2401	11.3732	24.2021	46.7958	87.8467	153.752	250.256		69.2	-2.3437
69.24	60.4862	113.751	206.22	330.343	478.658	600.487	682.008	29.7564	56.7569	104.478	179.832	283.288	397.769	514.239	5.83852	12.2093	26.8032	54.096	98.3494	164.411		59.34	11.3811	24.2088	46.8096	87.8799	153.791	250.309		69.3	-2.3535
69.34	60.5252	113.819	206.325	330.471	478.726	600.515	682.011	29.768	56.7803	104.522	179.898	283.367	397.805	514.273	5.84438	12.219	26.8071	54.1214	98.369	164.405		59.44	11.3826	24.216	46.8298	87.9075	153.833	250.371		69.4	-2.3574
69.44	60.5643	113.889	206.446	330.589	478.812	600.551	682.032	29.79	56.8115	104.57	179.969	283.437	397.85	514.32	5.85219	12.2386	26.8305	54.1546	98.3865	164.405		59.54	11.3863	24.2245	46.8419	87.9388	153.877	250.427		69.5	-2.3535
69.54	60.6037	113.966	206.545	330.702	478.88	600.581	682.035	29.8008	56.8447	104.627	180.04	283.507	397.906	514.36	5.85805	12.2483	26.854	54.1948	98.41	164.414		59.64	11.3864	24.2329	46.8634	87.9699	153.92	250.484		69.6	-2.3582
69.64	60.6619	114.037	206.65	330.82	478.967	600.601	682.048	29.8135	56.877	104.681	180.111	283.57	397.964	514.4	5.87368	12.262	26.8813	54.219	98.4393	164.418		59.7401	11.3903	24.2428	46.8713	88.0018	153.954	250.537		69.7	-2.3652
69.74	60.7118	114.115	206.77	330.931	479.034	600.634	682.058	29.8242	56.9062	104.73	180.175	283.644	398.028	514.433	5.87953	12.2776	26.9028	54.2581	98.449	164.42		59.84	11.3938	24.2517	46.8891	88.0352	154.001	250.595		69.8	-2.3691
69.84	60.7567	114.18	206.876	331.046	479.115	600.663	682.072	29.8461	56.9326	104.78	180.233	283.702	398.086	514.466	5.88344	12.2776	26.9223	54.2835	98.4803	164.405		59.94	11.3983	24.2616	46.911	88.0619	154.05	250.653		69.9	-2.375
69.94	60.7968	114.261	206.985	331.161	479.187	600.688	682.082	29.8673	56.9697	104.82	180.281	283.77	398.132	514.502	5.8893	12.2776	26.9341	54.3284	98.4998	164.416		60.04	11.4027	24.2704	46.9191	88.0936	154.094	250.713		70	-2.3887
70.04	60.8358	114.338	207.102	331.275	479.253	600.715	682.095	29.8909	57.0014	104.869	180.338	283.836	398.18	514.552	5.89399	12.3038	26.9524	54.3585	98.5096	164.421		60.14	11.4051	24.2807	46.9379	88.1192	154.132	250.774		70.1	-2.3945
70.14	60.8837	114.412	207.218	331.385	479.332	600.736	682.11	29.914	57.0371	104.924	180.427	283.914	398.242	514.592	5.91079	12.3206	26.979	54.3811	98.5455	164.423		60.2401	11.4062	24.2873	46.9571	88.146	154.173	250.83		70.2	-2.3847
70.24	60.9217	114.489	207.327	331.489	479.4	600.766	682.117	29.9388	57.0683	104.973	180.506	283.971	398.291	514.624	5.91079	12.3304	26.9841	54.4163	98.5674	164.426		60.34	11.4108	24.2993	46.9779	88.182	154.214	250.898		70.3	-2.3887
70.34	60.9653	114.566	207.431	331.596	479.471	600.795	682.131	29.9474	57.0966	105.021	180.554	284.014	398.33	514.654	5.91079	12.3265	26.9985	54.4417	98.5799	164.413		60.44	11.4152	24.3054	46.9964	88.2094	154.249	250.95		70.4	-2.3945
70.44	61.0076	114.651	207.538	331.704	479.548	600.824	682.131	29.9643	57.1201	105.064	180.619	284.073	398.368	514.697	5.91079	12.3304	27.0083	54.4514	98.5955	164.407		60.54	11.4168	24.3122	47.0143	88.2299	154.286	251.014		70.5	-2.3945
70.54	61.0399	114.729	207.642	331.809	479.608	600.844	682.135	29.982	57.1533	105.119	180.69	284.142	398.425	514.743	5.91078	12.344	27.0278	54.4807	98.6014	164.407		60.64	11.4231	24.3236	47.023	88.2566	154.329	251.085		70.6	-2.3887
70.64	61.0887	114.804	207.764	331.928	479.676	600.865	682.15	30.0019	57.1885	105.169	180.757	284.211	398.478	514.777	5.93032	12.3811	27.0473	54.5217	98.6209	164.416		60.7401	11.4256	24.3383	47.0423	88.2914	154.373	251.151		70.7	-2.3945
70.74	61.1356	114.886	207.875	332.039	479.75	600.889	682.159	30.022	57.2201	105.204	180.825	284.288	398.543	514.821	5.92446	12.3812	27.0571	54.5374	98.66	164.403		60.84	11.4321	24.3448	47.0592	88.3203	154.416	251.203		70.8	-2.3945
70.84	61.1737	114.966	207.99	332.159	479.815	600.918	682.164	30.0386	57.2568	105.257	180.883	284.347	398.594	514.847	5.93032	12.3909	27.0786	54.5706	98.6815	164.407		60.94	11.4277	24.3487	47.0755	88.3426	154.455	251.263		70.9	-2.3984
70.94	61.217	115.031	208.101	332.274	479.891	600.942	682.173	30.0556	57.2773	105.294	180.944	284.409	398.647	514.881	5.94008	12.4007	27.0942	54.5979	98.6971	164.403		61.04	11.4307	24.3575	47.0846	88.3688	154.5	251.326		71	-2.4004
71.04	61.2524	115.105	208.185	332.385	479.973	600.97	682.178	30.0759	57.3008	105.344	181.022	284.47	398.695	514.913	5.94008	12.4104	27.1216	54.6155	98.7108	164.401		61.14	11.4406	24.3694	47.0994	88.3965	154.54	251.393		71.1	-2.3984
71.14	61.2903	115.176	208.294	332.498	480.029	600.988	682.181	30.0945	57.3336	105.388	181.077	284.539	398.743	514.946	5.94985	12.4202	27.1469	54.6604	98.7401	164.403		61.2401	11.4475	24.3767	47.1199	88.4236	154.578	251.452		71.2	-2.4043
71.24	61.3442	115.255	208.409	332.623	480.106	601.013	682.202	30.1104	57.3633	105.444	181.13	284.613	398.793	514.98	5.94985	12.43	27.1587	54.6917	98.7576	164.397		61.34	11.4483	24.394	47.139	88.4511	154.627	251.507		71.3	-2.4082
71.34	61.3777	115.338	208.513	332.735	480.188	601.04	682.201	30.1274	57.3906	105.501	181.187	284.67	398.844	515.006	5.95375	12.4436	27.1782	54.7112	98.7713	164.397		61.44	11.4519	24.4011	47.1559	88.4732	154.671	251.563		71.4	-2.414
71.44	61.428	115.399	208.625	332.841	480.245	601.062	682.215	30.1406	57.4179	105.549	181.251	284.733	398.887	515.047	5.96938	12.4612	27.1977	54.7405	98.8045	164.407		61.54	11.4564	24.4082	47.1704	88.5011	154.715	251.608		71.5	-2.418
71.54	61.4637	115.477	208.724	332.95	480.308	601.087	682.221	30.1577	57.4483	105.597	181.325	284.796	398.943	515.082	5.96938	12.4671	27.2075	54.7717	98.8279	164.403		61.64	11.4587	24.4194	47.1905	88.5239	154.754	251.669		71.6	-2.4238
71.64	61.5008	115.54	208.828	333.046	480.375	601.106	682.222	30.1747	57.4755	105.645	181.388	284.873	398.998	515.115	5.97915	12.471	27.2231	54.7866	98.8416	164.397		61.7401	11.4588	24.4257	47.2039	88.5507	154.795	251.729		71.7	-2.4238
71.74	61.5408	115.604	208.937	333.152	480.442	601.135	682.226	30.1933	57.5107	105.694	181.45	284.935	399.07	515.141	5.97915	12.4808	27.2387	54.8089	98.8572	164.397		61.84	11.4597	24.4305	47.2155	88.5827	154.842	251.792		71.8	-2.414
71.84	61.6004	115.671	209.054	333.263	480.518	601.168	682.249	30.2153	57.5429	105.742	181.507	284.995	399.123	515.182	5.99086	12.4905	27.2485	54.8401	98.8807	164.393		61.94	11.4667	24.4389	47.2289	88.6043	154.892	251.85		71.9	-2.4277
71.94	61.6454	115.751	209.131	333.372	480.59	601.201	682.249	30.2354	57.5742	105.792	181.577	285.058	399.183	515.203	5.98501	12.48	27.2583	54.8596	98.9022	164.381		62.04	11.4689	24.4486	47.2451	88.6299	154.935	251.908		72	-2.4238
72.04	61.6854	115.822	209.246	333.472	480.655	601.218	682.265	30.2583	57.6055	105.84	181.644	285.12	399.224	515.24	6.00063	12.4933	27.268	54.8889	98.9014	164.387		62.14	11.4672	24.4521	47.2616	88.6617	154.972	251.969		72.1	-2.4238
72.14	61.7264	115.893	209.359	333.576	480.702	601.239	682.269	30.2822	57.6309	105.882	181.712	285.189	399.264	515.287	6.00063	12.5054	27.2876	54.9065	98.9295	164.387		62.2401	11.4666	24.4577	47.2721	88.6851	155.026	252.042		72.2	-2.4238
72.24	61.7625	115.951	209.451	333.68	480.767	601.268	682.274	30.2988	57.6699	105.937	181.786	285.249	399.329	515.324	6.00453	12.5218	27.2973	54.93	98.9451	164.386		62.34	11.4713	24.4653	47.2891	88.7176	155.065	252.087		72.3	-2.4238
72.34	61.8085	116.022	209.554	333.788	480.832	601.288	682.284	30.313	57.6983	105.988	181.846	285.31	399.368	515.36	6.02016	12.5394	27.3188	54.9495	98.9608	164.385		62.44	11.4778	24.4731	47.3089	88.7365	155.101	252.146		72.4	-2.4285
72.44	61.8543	116.103	209.66	333.902	480.899	601.317	682.295	30.3276	57.7324	106.03	181.912	285.373	399.423	515.382	6.03383	12.553	27.3286	54.9749	98.9901	164.389		62.54	11.4867	24.4817	47.3329	88.7659	155.146	252.205		72.5	-2.4355
72.54	61.8954	116.189	209.762	333.998	480.974	601.348	682.306	30.35	57.7568	106.07	181.963	285.441	399.473	515.42	6.02798	12.5472	27.3364	54.9944	99.0096	164.379		62.64	11.4892	24.4947	47.3472	88.7933	155.196	252.256		72.6	-2.4394
72.64	61.9275	116.266	209.869	334.111	481.032	601.375	682.304	30.3701	57.7861	106.125	182.024	285.503	399.531	515.459	6.03774	12.5569	27.3415	55.0042	99.0174	164.373		62.7401	11.4914	24.4989	47.3578	88.8161	155.237	252.324		72.7	-2.4453
72.74	61.9667	116.329	209.969	334.225	481.091	601.392	682.317	30.3911	57.8124	106.174	182.078	285.562	399.584	515.494	6.0475	12.5667	27.354	55.0276	99.0389	164.373		62.84	11.4924	24.5072	47.3713	88.8415	155.277	252.387		72.8	-2.4492
72.84	62.0125	116.404	210.059	334.325	481.161	601.426	682.322	30.4087	57.8457	106.222	182.138	285.622	399.638	515.531	6.05141	12.5765	27.3794	55.053	99.0545	164.377		62.94	11.5007	24.5178	47.3866	88.857	155.316	252.451		72.9	-2.4551
72.94	62.0569	116.469	210.171	334.428	481.195	601.453	682.327	30.4326	57.8828	106.272	182.197	285.687	399.692	515.566	6.05727	12.5862	27.4048	55.0745	99.0721	164.379		63.04	11.5048	24.5206	47.3976	88.8789	155.35	252.494		73	-2.4551
73.04	62.0917	116.54	210.274	334.516	481.26	601.471	682.339	30.4458	57.9121	106.312	182.267	285.756	399.735	515.597	6.05259	12.5862	27.4106	55.0842	99.0936	164.364		63.14	11.504	24.5282	47.4126	88.9026	155.405	252.555		73.1	-2.459
73.14	62.1356	116.618	210.38	334.619	481.31	601.494	682.346	30.4576	57.9385	106.353	182.319	285.815	399.784	515.639	6.05024	12.5968	27.4192	55.1143	99.0994	164.359		63.2401	11.508	24.536	47.4223	88.9252	155.45	252.603		73.2	-2.4648
73.24	62.1795	116.686	210.479	334.724	481.387	601.513	682.356	30.4784	57.9755	106.406	182.376	285.88	399.83	515.679	6.06703	12.6097	27.4477	55.1362	99.1236	164.366		63.34	11.5129	24.5451	47.438	88.9529	155.497	252.658		73.3	-2.4648
73.34	62.221	116.769	210.588	334.822	481.455	601.538	682.365	30.5005	58.0078	106.454	182.441	285.944	399.873	515.722	6.06704	12.6194	27.4575	55.1585	99.1463	164.362		63.44	11.5165	24.5584	47.4525	88.9695	155.547	252.71		73.4	-2.4551
73.44	62.2508	116.835	210.697	334.921	481.517	601.569	682.371	30.5115	58.0381	106.501	182.511	286.001	399.918	515.756	6.07875	12.6292	27.4731	55.18	99.1502	164.356		63.54	11.5187	24.5651	47.468	88.9963	155.591	252.763		73.5	-2.4551
73.54	62.2869	116.9	210.794	335.031	481.571	601.592	682.373	30.5277	58.063	106.546	182.566	286.055	399.956	515.782	6.08266	12.6429	27.4809	55.2092	99.1658	164.36		63.64	11.528	24.5711	47.4871	89.0262	155.635	252.819		73.6	-2.459
73.64	62.3329	116.963	210.899	335.146	481.642	601.615	682.39	30.5459	58.0976	106.594	182.631	286.111	400.009	515.812	6.08461	12.6487	27.4927	55.219	99.1854	164.352		63.7401	11.5356	24.58	47.5041	89.0508	155.683	252.888		73.7	-2.4648
73.74	62.3798	117.041	210.988	335.231	481.704	601.639	682.395	30.5659	58.127	106.632	182.673	286.171	400.058	515.857	6.08266	12.6487	27.5005	55.2522	99.1912	164.35		63.84	11.5462	24.5871	47.5179	89.0789	155.73	252.938		73.8	-2.4648
73.84	62.4237	117.109	211.095	335.323	481.767	601.663	682.407	30.5898	58.1621	106.697	182.734	286.235	400.105	515.894	6.08852	12.6585	27.5278	55.2757	99.2108	164.352		63.94	11.5549	24.5947	47.5341	89.1091	155.776	253.001		73.9	-2.4687
73.94	62.4647	117.185	211.204	335.426	481.821	601.688	682.418	30.5991	58.2011	106.744	182.792	286.293	400.154	515.926	6.09829	12.6683	27.5434	55.2991	99.2303	164.346		64.04	11.5533	24.6035	47.5458	89.1338	155.822	253.062		74	-2.4746
74.04	62.4999	117.258	211.297	335.517	481.892	601.72	682.421	30.6177	58.2343	106.79	182.845	286.353	400.2	515.966	6.09829	12.678	27.5571	55.3186	99.2401	164.346		64.14	11.5571	24.6058	47.5533	89.1547	155.849	253.111		74.1	-2.4629
74.14	62.5448	117.32	211.394	335.627	481.95	601.742	682.425	30.6333	58.2715	106.844	182.903	286.41	400.25	516	6.10805	12.6858	27.5669	55.3362	99.2518	164.342		64.2401	11.5666	24.6129	47.5705	89.18	155.899	253.17		74.2	-2.4629
74.24	62.5789	117.385	211.487	335.724	482.011	601.765	682.434	30.6587	58.3037	106.891	182.959	286.466	400.289	516.029	6.10805	12.6897	27.5825	55.3499	99.2666	164.336		64.34	11.5786	24.6218	47.5877	89.2116	155.954	253.229		74.3	-2.4668
74.34	62.618	117.451	211.583	335.81	482.057	601.779	682.432	30.6773	58.334	106.934	183.017	286.533	400.334	516.057	6.11196	12.7034	27.602	55.3733	99.2693	164.34		64.44	11.5819	24.6277	47.6046	89.2374	156.003	253.284		74.4	-2.4726
74.44	62.6594	117.512	211.691	335.913	482.111	601.807	682.438	30.6874	58.3564	106.972	183.071	286.586	400.373	516.085	6.12367	12.7093	27.6137	55.3948	99.2791	164.336		64.54	11.5891	24.6352	47.6205	89.2634	156.047	253.351		74.5	-2.4765
74.54	62.7011	117.593	211.79	336.002	482.164	601.829	682.453	30.6997	58.3877	107.02	183.13	286.642	400.421	516.112	6.11782	12.719	27.6235	55.4202	99.2889	164.332		64.64	11.5925	24.6397	47.638	89.2873	156.085	253.404		74.6	-2.4824
74.64	62.74	117.662	211.886	336.096	482.201	601.857	682.456	30.7192	58.417	107.064	183.184	286.698	400.469	516.144	6.11782	12.7151	27.6372	55.43	99.3084	164.327		64.7401	11.5953	24.6437	47.6472	89.3116	156.119	253.456		74.7	-2.4824
74.74	62.786	117.732	211.994	336.193	482.258	601.871	682.468	30.7368	58.4492	107.103	183.242	286.76	400.517	516.178	6.12173	12.7132	27.6372	55.4495	99.3143	164.321		64.84	11.6042	24.6518	47.6599	89.3385	156.168	253.532		74.8	-2.4871
74.84	62.8241	117.799	212.091	336.289	482.315	601.899	682.479	30.752	58.4736	107.15	183.307	286.813	400.569	516.199	6.12758	12.7288	27.6587	55.469	99.3143	164.322		64.94	11.6072	24.6602	47.6748	89.3607	156.204	253.59		74.9	-2.4941
74.94	62.87	117.87	212.186	336.399	482.365	601.924	682.484	30.7656	58.4912	107.189	183.375	286.872	400.604	516.237	6.12758	12.7347	27.6684	55.4866	99.326	164.315		65.04	11.6115	24.6681	47.6905	89.3836	156.245	253.643		75	-2.4941
75.04	62.91	117.927	212.295	336.495	482.432	601.941	682.494	30.7825	58.5264	107.244	183.439	286.931	400.653	516.269	6.14125	12.7425	27.6774	55.5139	99.3397	164.319		65.14	11.6215	24.6754	47.7088	89.4127	156.291	253.707		75.1	-2.4883
75.14	62.9481	117.999	212.389	336.607	482.498	601.967	682.501	30.7962	58.5615	107.294	183.509	286.991	400.705	516.308	6.14711	12.7581	27.6919	55.5354	99.3533	164.315		65.2401	11.6253	24.6808	47.7189	89.4406	156.324	253.758		75.2	-2.5039
75.24	62.9895	118.073	212.489	336.702	482.551	601.982	682.505	30.8061	58.5849	107.335	183.568	287.031	400.752	516.329	6.13735	12.7483	27.6958	55.5471	99.3553	164.305		65.34	11.6327	24.69	47.7286	89.4604	156.363	253.812		75.3	-2.4941
75.34	63.0213	118.138	212.577	336.803	482.596	602	682.508	30.8218	58.6016	107.379	183.626	287.086	400.786	516.356	6.13735	12.7601	27.7016	55.551	99.3592	164.301		65.44	11.6398	24.7023	47.7436	89.4863	156.4	253.86		75.4	-2.4941
75.44	63.0692	118.207	212.665	336.904	482.656	602.018	682.519	30.8442	58.6435	107.429	183.692	287.141	400.837	516.38	6.13735	12.7698	27.7075	55.5803	99.3553	164.295		65.54	11.6433	24.7102	47.7583	89.5155	156.438	253.923		75.5	-2.498
75.54	63.1033	118.288	212.751	337.012	482.724	602.043	682.527	30.8667	58.67	107.477	183.746	287.19	400.877	516.413	6.14711	12.7698	27.727	55.5999	99.3592	164.291		65.64	11.6466	24.7168	47.77	89.5361	156.47	253.978		75.6	-2.5039
75.64	63.1489	118.355	212.853	337.11	482.781	602.061	682.53	30.8784	58.6963	107.514	183.798	287.249	400.926	516.439	6.14711	12.7796	27.7427	55.6167	99.3709	164.27		65.7401	11.6531	24.7216	47.7836	89.5575	156.506	254.025		75.7	-2.5078
75.74	63.1883	118.409	212.954	337.202	482.825	602.072	682.538	30.8925	58.7266	107.558	183.861	287.315	400.969	516.468	6.15883	12.7894	27.7563	55.6292	99.3768	164.264		65.84	11.6613	24.7305	47.7989	89.5866	156.548	254.078		75.8	-2.5137
75.84	63.2323	118.48	213.06	337.297	482.896	602.091	682.543	30.9077	58.7538	107.602	183.923	287.367	401.009	516.504	6.15297	12.7796	27.768	55.6389	99.3807	164.258		65.94	11.6695	24.7378	47.8125	89.6065	156.58	254.121		75.9	-2.5176
75.94	63.2743	118.555	213.151	337.395	482.961	602.117	682.551	30.9189	58.7822	107.645	183.974	287.425	401.045	516.528	6.15883	12.7893	27.7778	55.6585	99.3807	164.25		66.04	11.6758	24.7467	47.8284	89.6337	156.62	254.188		76	-2.5234
76.04	63.3124	118.618	213.243	337.478	483.018	602.134	682.549	30.9394	58.8096	107.689	184.027	287.486	401.082	516.564	6.1686	12.7894	27.7973	55.678	99.3904	164.245		66.14	11.684	24.7574	47.8435	89.6598	156.651	254.231		76.1	-2.5137
76.14	63.3475	118.685	213.321	337.562	483.075	602.152	682.553	30.9526	58.831	107.742	184.067	287.541	401.129	516.592	6.1686	12.7991	27.8032	55.7053	99.4002	164.245		66.2401	11.6891	24.7617	47.8548	89.6828	156.689	254.281		76.2	-2.5176
76.24	63.3869	118.752	213.419	337.651	483.134	602.167	682.556	30.9694	58.8574	107.782	184.127	287.587	401.162	516.621	6.16274	12.803	27.811	55.7132	99.41	164.225		66.34	11.6894	24.7639	47.8612	89.7056	156.724	254.329		76.3	-2.5332
76.34	63.4256	118.83	213.498	337.738	483.174	602.178	682.553	30.9885	58.889	107.828	184.179	287.637	401.212	516.645	6.1686	12.8147	27.8227	55.7288	99.4139	164.225		66.44	11.6981	24.7717	47.8761	89.738	156.757	254.384		76.4	-2.5234
76.44	63.4667	118.893	213.591	337.821	483.231	602.197	682.569	31.0005	58.9151	107.871	184.238	287.682	401.248	516.672	6.17836	12.8206	27.8286	55.7444	99.4197	164.225		66.54	11.7035	24.7822	47.8935	89.7679	156.798	254.441		76.5	-2.5234
76.54	63.5164	118.962	213.695	337.916	483.281	602.215	682.579	31.0218	58.9326	107.91	184.293	287.741	401.295	516.703	6.18227	12.8245	27.8481	55.76	99.4268	164.225		66.64	11.7187	24.7911	47.9032	89.7886	156.836	254.494		76.6	-2.5273
76.64	63.5613	119.03	213.797	337.993	483.337	602.244	682.578	31.0418	58.9625	107.956	184.351	287.795	401.341	516.736	6.1979	12.8401	27.8579	55.7796	99.4334	164.215		66.7401	11.7244	24.7964	47.9197	89.8199	156.873	254.55		76.7	-2.5332
76.74	63.6009	119.091	213.877	338.083	483.374	602.257	682.582	31.0542	58.9911	107.996	184.405	287.849	401.386	516.764	6.19399	12.8452	27.863	55.7893	99.4393	164.215		66.84	11.7309	24.8069	47.9371	89.8463	156.909	254.603		76.8	-2.5332
76.84	63.6424	119.156	213.952	338.161	483.43	602.279	682.586	31.0747	59.0215	108.036	184.468	287.901	401.425	516.798	6.19282	12.8526	27.8704	55.8135	99.449	164.206		66.94	11.7398	24.8125	47.9462	89.8721	156.942	254.647		76.9	-2.5332
76.94	63.6844	119.229	214.037	338.24	483.488	602.299	682.59	31.0893	59.0508	108.076	184.522	287.952	401.467	516.828	6.19985	12.8499	27.8735	55.8284	99.4537	164.198		67.04	11.7407	24.8241	47.9613	89.9006	156.989	254.702		77	-2.5371
77.04	63.7274	119.29	214.128	338.317	483.538	602.312	682.588	31.1064	59.0762	108.122	184.571	288.005	401.514	516.855	6.19985	12.8597	27.8872	55.8284	99.4608	164.198		67.14	11.7537	24.835	47.9759	89.9212	157.026	254.754		77.1	-2.543
77.14	63.7655	119.354	214.229	338.406	483.598	602.327	682.598	31.1245	59.1093	108.171	184.629	288.055	401.555	516.876	6.20375	12.8636	27.8891	55.8362	99.4666	164.187		67.2401	11.7654	24.8397	47.9884	89.9504	157.066	254.805		77.2	-2.543
77.24	63.8104	119.421	214.322	338.502	483.658	602.359	682.61	31.1421	59.1293	108.207	184.684	288.101	401.592	516.904	6.21352	12.8753	27.9087	55.8577	99.4647	164.186		67.34	11.7696	24.8485	48.0018	89.9772	157.114	254.853		77.3	-2.5332
77.34	63.8514	119.501	214.405	338.596	483.712	602.384	682.612	31.1626	59.1602	108.245	184.748	288.147	401.632	516.937	6.21547	12.8694	27.9145	55.8667	99.4666	164.186		67.44	11.7825	24.8575	48.0179	89.9986	157.15	254.907		77.4	-2.5332
77.44	63.8954	119.546	214.496	338.683	483.75	602.407	682.616	31.1791	59.1943	108.294	184.803	288.207	401.682	516.972	6.22328	12.8831	27.9223	55.885	99.4705	164.176		67.54	11.7975	24.8683	48.028	90.0214	157.193	254.962		77.5	-2.5379
77.54	63.9218	119.604	214.577	338.776	483.8	602.418	682.615	31.1928	59.2158	108.341	184.862	288.262	401.724	516.996	6.22914	12.8968	27.9438	55.9104	99.4803	164.172		67.64	11.8074	24.879	48.0482	90.0504	157.23	255.011		77.6	-2.5449
77.64	63.9543	119.667	214.66	338.87	483.855	602.44	682.617	31.2075	59.2324	108.372	184.913	288.31	401.76	517.024	6.22915	12.8909	27.9477	55.926	99.4901	164.166		67.7401	11.8173	24.8819	48.0625	90.0671	157.268	255.06		77.7	-2.5449
77.74	64.0008	119.727	214.746	338.957	483.915	602.457	682.624	31.2183	59.2597	108.416	184.964	288.365	401.809	517.043	6.21743	12.889	27.9438	55.928	99.4861	164.151		67.84	11.8231	24.8912	48.0672	90.0876	157.311	255.104		77.8	-2.539
77.84	64.0389	119.793	214.839	339.038	483.968	602.471	682.629	31.2368	59.2871	108.452	185.012	288.416	401.845	517.071	6.22719	12.8987	27.9477	55.9495	99.4803	164.145		67.94	11.8255	24.8979	48.0798	90.1145	157.355	255.149		77.9	-2.5449
77.94	64.076	119.865	214.934	339.132	484.025	602.493	682.634	31.2537	59.3193	108.498	185.072	288.471	401.894	517.101	6.2311	12.9085	27.9673	55.9592	99.4901	164.145		68.04	11.8359	24.9025	48.0994	90.1434	157.4	255.202		78	-2.5449
78.04	64.1092	119.936	215.025	339.22	484.07	602.513	682.636	31.2674	59.3502	108.535	185.111	288.529	401.933	517.122	6.23695	12.9085	27.977	55.9788	99.4998	164.145		68.14	11.8389	24.9083	48.1078	90.171	157.437	255.252		78.1	-2.5488
78.14	64.1463	119.995	215.115	339.31	484.135	602.529	682.646	31.2803	59.376	108.571	185.166	288.583	401.969	517.146	6.23696	12.9183	27.9829	55.9944	99.4998	164.141		68.2401	11.8422	24.9144	48.1211	90.191	157.471	255.3		78.2	-2.5547
78.24	64.1834	120.05	215.202	339.397	484.183	602.554	682.655	31.2954	59.4033	108.611	185.209	288.634	402.013	517.164	6.25063	12.928	28.0005	56.012	99.5096	164.129		68.34	11.8509	24.9267	48.1372	90.223	157.513	255.344		78.3	-2.5547
78.34	64.2274	120.114	215.301	339.469	484.231	602.572	682.662	31.3047	59.4218	108.642	185.25	288.679	402.041	517.19	6.24672	12.9183	28.0036	56.0296	99.5135	164.131		68.44	11.8569	24.9381	48.1488	90.2494	157.55	255.406		78.4	-2.5547
78.44	64.2733	120.177	215.387	339.548	484.276	602.592	682.668	31.3193	59.4511	108.683	185.293	288.746	402.079	517.212	6.24672	12.9241	28.0063	56.0393	99.5154	164.125		68.54	11.8657	24.9406	48.1655	90.2705	157.579	255.45		78.5	-2.5547
78.54	64.3153	120.242	215.483	339.625	484.322	602.61	682.665	31.3438	59.4794	108.728	185.346	288.797	402.116	517.236	6.25063	12.9319	28.0161	56.0628	99.5193	164.125		68.64	11.8662	24.9446	48.1727	90.2935	157.611	255.502		78.6	-2.5449
78.64	64.3504	120.307	215.574	339.702	484.368	602.629	682.67	31.3569	59.5	108.766	185.402	288.846	402.149	517.266	6.25649	12.9378	28.0317	56.0745	99.5233	164.122		68.7401	11.8712	24.9527	48.1825	90.3108	157.64	255.56		78.7	-2.5488
78.74	64.3928	120.36	215.677	339.783	484.425	602.645	682.678	31.3701	59.5264	108.811	185.45	288.902	402.189	517.284	6.25649	12.9476	28.0395	56.0921	99.5389	164.12		68.84	11.883	24.9647	48.1987	90.335	157.673	255.619		78.8	-2.5547
78.84	64.4334	120.425	215.78	339.862	484.474	602.671	682.684	31.3799	59.5508	108.847	185.488	288.942	402.229	517.308	6.26821	12.9593	28.0512	56.1155	99.5389	164.125		68.94	11.8895	24.9742	48.2147	90.3659	157.71	255.671		78.9	-2.5547
78.94	64.4592	120.48	215.855	339.946	484.527	602.69	682.686	31.395	59.5713	108.886	185.534	288.996	402.26	517.329	6.27602	12.9729	28.0591	56.1331	99.5486	164.125		69.04	11.9006	24.9797	48.2237	90.3901	157.745	255.721		79	-2.5586
79.04	64.495	120.525	215.95	340.024	484.562	602.702	682.687	31.4058	59.6044	108.919	185.579	289.048	402.299	517.341	6.27407	12.9788	28.0649	56.1389	99.5596	164.114		69.14	11.8994	24.9839	48.2373	90.4093	157.787	255.775		79.1	-2.5644
79.14	64.5311	120.591	216.03	340.104	484.611	602.72	682.699	31.4253	59.6195	108.955	185.624	289.091	402.327	517.379	6.27211	12.9886	28.0825	56.1546	99.5486	164.11		69.2401	11.9061	24.9844	48.2505	90.4269	157.817	255.819		79.2	-2.5644
79.24	64.5662	120.657	216.113	340.178	484.662	602.743	682.704	31.4387	59.6523	109.004	185.676	289.154	402.37	517.409	6.29242	12.9894	28.1009	56.1729	99.5584	164.105		69.34	11.907	24.9906	48.265	90.4459	157.852	255.873		79.3	-2.5644
79.34	64.6063	120.721	216.208	340.252	484.704	602.755	682.709	31.4568	59.6812	109.049	185.722	289.193	402.411	517.414	6.29946	13.0003	28.1137	56.2014	99.5592	164.106		69.44	11.9126	24.999	48.2824	90.4668	157.89	255.93		79.4	-2.5683
79.44	64.6512	120.776	216.297	340.329	484.75	602.772	682.709	31.4683	59.6962	109.073	185.761	289.236	402.441	517.453	6.29946	13.0101	28.1177	56.2171	99.5701	164.102		69.54	11.9157	25.0027	48.2903	90.4962	157.922	255.985		79.5	-2.5742
79.54	64.6883	120.844	216.369	340.408	484.793	602.792	682.716	31.4824	59.7343	109.119	185.819	289.284	402.477	517.465	6.29946	13.0101	28.1235	56.221	99.5662	164.086		69.64	11.9214	25.0098	48.3049	90.5212	157.958	256.037		79.6	-2.5742
79.64	64.7206	120.899	216.441	340.481	484.837	602.808	682.712	31.4989	59.7559	109.146	185.868	289.333	402.509	517.489	6.30336	13.0093	28.1333	56.2299	99.5506	164.09		69.7401	11.9232	25.0151	48.3171	90.5399	157.988	256.095		79.7	-2.5742
79.74	64.7625	120.96	216.529	340.55	484.876	602.83	682.718	31.5042	59.7828	109.181	185.905	289.378	402.542	517.514	6.31898	13.0296	28.145	56.2503	99.5604	164.092		69.84	11.932	25.019	48.335	90.5623	158.028	256.148		79.8	-2.5742
79.84	64.7996	121.034	216.606	340.628	484.92	602.846	682.721	31.5131	59.8066	109.222	185.947	289.419	402.584	517.524	6.31899	13.0335	28.1626	56.2737	99.5604	164.09		69.94	11.9374	25.0259	48.3507	90.5867	158.06	256.193		79.9	-2.5742
79.94	64.8319	121.094	216.685	340.697	484.958	602.859	682.723	31.5244	59.831	109.255	185.989	289.459	402.609	517.551	6.32289	13.053	28.1782	56.2893	99.5701	164.096		70.04	11.9466	25.0329	48.3645	90.6087	158.096	256.243		80	-2.5683
80.04	64.8827	121.147	216.778	340.758	485.004	602.876	682.729	31.5346	59.8565	109.298	186.043	289.501	402.641	517.582	6.32484	13.0589	28.188	56.3089	99.574	164.096		70.14	11.9465	25.0378	48.3786	90.6295	158.13	256.299		80.1	-2.5742
80.14	64.9149	121.222	216.861	340.836	485.056	602.904	682.732	31.562	59.8769	109.34	186.095	289.545	402.686	517.611	6.33266	13.0726	28.2016	56.3284	99.5858	164.096		70.2401	11.9492	25.0435	48.3885	90.6583	158.169	256.35		80.2	-2.584
80.24	64.953	121.288	216.952	340.908	485.096	602.917	682.739	31.5669	59.9062	109.383	186.143	289.596	402.721	517.626	6.33852	13.0882	28.2173	56.3499	99.5838	164.096		70.34	11.9518	25.0615	48.4003	90.6777	158.208	256.406		80.3	-2.584
80.34	65.0008	121.344	217.05	341	485.137	602.934	682.747	31.5883	59.9209	109.412	186.192	289.646	402.752	517.651	6.33852	13.0882	28.2243	56.3596	99.5994	164.102		70.44	11.9631	25.0641	48.4136	90.6983	158.24	256.455		80.4	-2.584
80.44	65.0335	121.412	217.135	341.084	485.188	602.948	682.745	31.6035	59.9444	109.45	186.239	289.692	402.795	517.681	6.34243	13.0882	28.2309	56.3792	99.5955	164.086		70.54	11.9647	25.0715	48.4181	90.7252	158.275	256.509		80.5	-2.584
80.54	65.0717	121.481	217.217	341.158	485.238	602.973	682.753	31.6157	59.9688	109.489	186.281	289.734	402.832	517.701	6.34828	13.0882	28.2466	56.3889	99.5936	164.084		70.64	11.9743	25.0802	48.4375	90.7453	158.314	256.559		80.6	-2.584
80.64	65.1049	121.538	217.324	341.224	485.281	602.989	682.75	31.6284	59.9922	109.527	186.329	289.779	402.873	517.721	6.35219	13.1019	28.2563	56.4085	99.5994	164.088		70.7401	11.9791	25.0959	48.4529	90.7688	158.354	256.603		80.7	-2.584
80.74	65.1337	121.602	217.411	341.289	485.317	603	682.75	31.6411	60.0175	109.561	186.382	289.82	402.904	517.742	6.34829	13.0979	28.2661	56.4065	99.6111	164.081		70.84	11.9872	25.1038	48.4618	90.795	158.378	256.649		80.8	-2.5879
80.84	65.1633	121.647	217.487	341.363	485.348	603.008	682.755	31.646	60.038	109.602	186.433	289.868	402.942	517.76	6.35805	13.1077	28.2759	56.4202	99.6014	164.075		70.94	11.9955	25.1056	48.473	90.8173	158.428	256.7		80.9	-2.584
80.94	65.201	121.704	217.571	341.428	485.393	603.027	682.756	31.6595	60.0596	109.638	186.475	289.911	402.976	517.792	6.36196	13.1116	28.2973	56.4436	99.6014	164.075		71.04	12.0008	25.1137	48.4841	90.8454	158.464	256.747		81	-2.5937
81.04	65.2391	121.763	217.659	341.507	485.445	603.044	682.761	31.6733	60.0791	109.678	186.523	289.952	403.015	517.803	6.3725	13.128	28.3118	56.46	99.6053	164.075		71.14	12.0015	25.1241	48.502	90.8667	158.503	256.804		81.1	-2.5937
81.14	65.2703	121.823	217.74	341.572	485.488	603.059	682.765	31.6865	60.1016	109.718	186.573	290	403.048	517.837	6.37954	13.1409	28.3344	56.471	99.6217	164.086		71.2401	12.0101	25.1287	48.5117	90.8879	158.541	256.841		81.2	-2.5937
81.24	65.3162	121.871	217.832	341.658	485.536	603.081	682.777	31.7036	60.1309	109.755	186.633	290.05	403.092	517.861	6.38344	13.1448	28.3423	56.4846	99.6229	164.09		71.34	12.0106	25.136	48.5278	90.9127	158.583	256.886		81.3	-2.584
81.34	65.3553	121.947	217.909	341.736	485.576	603.087	682.78	31.7246	60.1537	109.803	186.674	290.089	403.132	517.881	6.40297	13.1546	28.3481	56.512	99.6268	164.096		71.44	12.0187	25.1416	48.5452	90.9343	158.619	256.937		81.4	-2.5879
81.44	65.3915	122.001	217.974	341.793	485.622	603.106	682.779	31.7405	60.1777	109.832	186.715	290.14	403.166	517.904	6.40883	13.1663	28.3637	56.5315	99.6365	164.096		71.54	12.0216	25.1506	48.5512	90.9531	158.65	256.983		81.5	-2.5937
81.54	65.4325	122.056	218.056	341.871	485.674	603.12	682.79	31.7527	60.1998	109.858	186.767	290.183	403.204	517.926	6.41274	13.1644	28.3716	56.5413	99.6522	164.096		71.64	12.0238	25.1596	48.5664	90.9731	158.686	257.034		81.6	-2.5937
81.64	65.4706	122.129	218.142	341.955	485.726	603.139	682.791	31.7651	60.2207	109.898	186.811	290.226	403.231	517.952	6.41469	13.18	28.3852	56.5608	99.6514	164.092		71.7401	12.0333	25.1684	48.581	90.9951	158.716	257.078		81.7	-2.5984
81.74	65.5077	122.188	218.218	342.023	485.769	603.157	682.803	31.7808	60.2519	109.941	186.856	290.275	403.273	517.976	6.40883	13.1897	28.3891	56.5803	99.6502	164.086		71.84	12.0333	25.1765	48.5941	91.0145	158.757	257.122		81.8	-2.6055
81.84	65.5496	122.241	218.29	342.107	485.82	603.173	682.804	31.7915	60.2695	109.972	186.903	290.31	403.317	517.988	6.42446	13.1897	28.4087	56.5913	99.6463	164.096		71.94	12.0415	25.1812	48.6046	91.0348	158.791	257.168		81.9	-2.6055
81.94	65.5799	122.284	218.367	342.161	485.86	603.179	682.799	31.7993	60.289	110.004	186.951	290.354	403.344	518.01	6.43031	13.1995	28.4137	56.5999	99.6541	164.091		72.04	12.0446	25.1862	48.6146	91.0579	158.835	257.222		82	-2.6094
82.04	65.6121	122.344	218.44	342.243	485.897	603.197	682.803	31.8115	60.3164	110.039	186.983	290.39	403.377	518.038	6.43422	13.2034	28.4204	56.6194	99.6697	164.088		72.14	12.0442	25.1923	48.6294	91.0747	158.868	257.27		82.1	-2.6152
82.14	65.6546	122.413	218.529	342.313	485.936	603.215	682.809	31.8267	60.332	110.07	187.033	290.436	403.405	518.071	6.44008	13.219	28.4419	56.6292	99.6697	164.09		72.2401	12.0535	25.2007	48.6428	91.0934	158.907	257.31		82.2	-2.6191
82.24	65.6766	122.469	218.594	342.385	485.984	603.227	682.812	31.8471	60.3564	110.114	187.086	290.475	403.442	518.091	6.44008	13.2151	28.4477	56.6448	99.6697	164.094		72.34	12.0594	25.2105	48.6539	91.1195	158.945	257.362		82.3	-2.625
82.34	65.7177	122.538	218.666	342.459	486.014	603.249	682.824	31.8623	60.3847	110.149	187.119	290.517	403.477	518.106	6.42641	13.1995	28.4438	56.6507	99.6795	164.081		72.44	12.0611	25.2181	48.663	91.1377	158.979	257.407		82.4	-2.625
82.44	65.7463	122.611	218.75	342.521	486.057	603.269	682.829	31.8793	60.4014	110.178	187.155	290.553	403.502	518.126	6.42055	13.2093	28.4438	56.6565	99.6658	164.075		72.54	12.0658	25.2195	48.6724	91.1555	159.017	257.463		82.5	-2.625
82.54	65.784	122.672	218.839	342.596	486.104	603.282	682.832	31.8872	60.4326	110.223	187.195	290.598	403.541	518.153	6.42446	13.2132	28.4516	56.6741	99.66	164.075		72.64	12.0744	25.2282	48.6854	91.1813	159.048	257.509		82.6	-2.6289
82.64	65.8104	122.736	218.911	342.667	486.147	603.291	682.834	31.897	60.4545	110.254	187.246	290.647	403.568	518.173	6.43032	13.2249	28.4634	56.6858	99.6697	164.084		72.7401	12.0773	25.2409	48.6963	91.2068	159.081	257.561		82.7	-2.6347
82.74	65.8514	122.775	218.995	342.724	486.192	603.305	682.844	31.9091	60.4746	110.281	187.284	290.68	403.599	518.187	6.44008	13.219	28.4731	56.6897	99.6697	164.084		72.84	12.0862	25.2457	48.7114	91.2301	159.118	257.608		82.8	-2.6347
82.84	65.8787	122.835	219.073	342.788	486.224	603.322	682.847	31.9233	60.4931	110.313	187.328	290.719	403.627	518.208	6.44399	13.2327	28.4809	56.7132	99.6697	164.084		72.94	12.0956	25.2572	48.7314	91.2568	159.15	257.665		82.9	-2.6387
82.94	65.9207	122.899	219.14	342.858	486.253	603.332	682.852	31.9448	60.5185	110.356	187.373	290.762	403.661	518.237	6.44008	13.2288	28.4829	56.7171	99.6795	164.075		73.04	12.0983	25.2667	48.7421	91.2814	159.192	257.715		83	-2.6445
83.04	65.9578	122.951	219.225	342.928	486.296	603.348	682.86	31.9561	60.54	110.388	187.422	290.807	403.698	518.256	6.44399	13.2288	28.4927	56.7249	99.6697	164.075		73.14	12.1057	25.2704	48.759	91.3077	159.226	257.755		83.1	-2.6445
83.14	65.9989	123.014	219.316	343.016	486.329	603.369	682.87	31.9671	60.5605	110.424	187.471	290.847	403.722	518.279	6.44985	13.2405	28.5141	56.7366	99.6697	164.086		73.2401	12.1095	25.2788	48.7717	91.3297	159.265	257.803		83.2	-2.6387
83.24	66.036	123.072	219.382	343.077	486.37	603.38	682.875	31.9764	60.5924	110.466	187.511	290.894	403.755	518.293	6.46429	13.255	28.5325	56.755	99.6697	164.097		73.34	12.1153	25.2871	48.7877	91.3505	159.303	257.851		83.3	-2.6445
83.34	66.0649	123.136	219.459	343.135	486.402	603.393	682.878	31.9839	60.6054	110.49	187.556	290.933	403.78	518.319	6.47719	13.2718	28.5446	56.7815	99.6842	164.094		73.44	12.1184	25.2887	48.7964	91.3709	159.337	257.892		83.4	-2.6543
83.44	66.0965	123.183	219.549	343.198	486.431	603.402	682.874	32.001	60.6319	110.529	187.596	290.978	403.811	518.332	6.46548	13.271	28.5415	56.7815	99.6912	164.082		73.54	12.1163	25.295	48.8135	91.3893	159.371	257.934		83.5	-2.6484
83.54	66.1248	123.233	219.631	343.264	486.473	603.412	682.873	32.0175	60.6469	110.559	187.646	291.019	403.839	518.356	6.47523	13.2737	28.5708	56.7905	99.6854	164.088		73.64	12.1192	25.3028	48.8219	91.4058	159.409	257.979		83.6	-2.6543
83.64	66.1668	123.29	219.702	343.318	486.519	603.431	682.883	32.0327	60.6758	110.597	187.686	291.057	403.871	518.371	6.4811	13.2894	28.5844	56.7991	99.6951	164.088		73.7401	12.1267	25.31	48.8365	91.4283	159.443	258.032		83.7	-2.6543
83.74	66.2078	123.35	219.768	343.375	486.553	603.444	682.888	32.0386	60.6953	110.629	187.733	291.092	403.892	518.39	6.4811	13.2894	28.5884	56.8167	99.7068	164.084		73.84	12.1251	25.3202	48.8484	91.4511	159.483	258.078		83.8	-2.6543
83.84	66.2297	123.409	219.827	343.437	486.586	603.457	682.89	32.0542	60.7188	110.668	187.771	291.134	403.925	518.413	6.485	13.303	28.5981	56.8245	99.701	164.081		73.94	12.137	25.3257	48.8659	91.476	159.518	258.126		83.9	-2.6582
83.94	66.2713	123.454	219.907	343.5	486.627	603.476	682.904	32.0596	60.7431	110.707	187.82	291.179	403.961	518.436	6.47915	13.2972	28.5962	56.8343	99.7049	164.071		74.04	12.1427	25.3364	48.8803	91.5003	159.56	258.175		84	-2.664
84.04	66.2996	123.523	219.983	343.57	486.677	603.49	682.908	32.0806	60.7744	110.742	187.867	291.223	403.992	518.467	6.48305	13.3069	28.6157	56.8421	99.699	164.069		74.14	12.1473	25.342	48.8885	91.5201	159.598	258.223		84.1	-2.6687
84.14	66.3333	123.576	220.053	343.627	486.711	603.506	682.901	32.0966	60.8027	110.778	187.905	291.264	404.022	518.476	6.48422	13.3069	28.6255	56.8675	99.7029	164.075		74.2401	12.1476	25.3471	48.9034	91.5401	159.625	258.268		84.2	-2.6758
84.24	66.365	123.635	220.128	343.691	486.748	603.51	682.905	32.1103	60.8203	110.811	187.945	291.3	404.052	518.495	6.47719	13.3167	28.6313	56.8753	99.7088	164.071		74.34	12.1518	25.3624	48.9157	91.564	159.665	258.316		84.3	-2.6758
84.34	66.3992	123.686	220.2	343.757	486.776	603.521	682.909	32.124	60.8525	110.844	187.984	291.344	404.078	518.516	6.47719	13.3167	28.6372	56.8753	99.7041	164.061		74.44	12.1609	25.3697	48.9237	91.5875	159.701	258.364		84.4	-2.6894
84.44	66.4286	123.74	220.28	343.814	486.815	603.53	682.915	32.1392	60.877	110.877	188.034	291.382	404.098	518.537	6.47329	13.3226	28.6528	56.8792	99.6971	164.055		74.54	12.1628	25.3765	48.9328	91.6109	159.736	258.422		84.5	-2.6855
84.54	66.4588	123.807	220.345	343.878	486.843	603.544	682.914	32.1557	60.9042	110.915	188.087	291.426	404.142	518.554	6.4811	13.3206	28.6567	56.8987	99.6971	164.055		74.64	12.1649	25.3808	48.9436	91.628	159.761	258.471		84.6	-2.6855
84.64	66.4911	123.85	220.412	343.94	486.875	603.553	682.917	32.1728	60.9267	110.945	188.126	291.477	404.166	518.58	6.47719	13.3284	28.6528	56.8987	99.7088	164.041		74.7401	12.1748	25.3883	48.9543	91.6493	159.796	258.527		84.7	-2.6855
84.74	66.5311	123.91	220.491	344.012	486.925	603.565	682.929	32.1878	60.9531	110.981	188.167	291.519	404.207	518.606	6.47719	13.3284	28.6665	56.9085	99.699	164.045		74.84	12.1817	25.3883	48.9719	91.6759	159.829	258.576		84.8	-2.6855
84.84	66.5653	123.976	220.567	344.082	486.962	603.583	682.936	32.1946	60.9751	111.023	188.21	291.569	404.231	518.625	6.4811	13.3382	28.6762	56.93	99.6951	164.049		74.94	12.1862	25.3944	48.9806	91.6917	159.865	258.627		84.9	-2.6855
84.94	66.6004	124.036	220.644	344.139	486.992	603.589	682.934	32.207	60.9922	111.053	188.252	291.599	404.262	518.644	6.47719	13.3284	28.6762	56.93	99.6932	164.041		75.04	12.1919	25.4018	48.9899	91.7083	159.894	258.666		85	-2.6992
85.04	66.6391	124.079	220.725	344.197	487.031	603.601	682.942	32.2212	61.0091	111.081	188.285	291.646	404.288	518.665	6.47719	13.3382	28.693	56.9456	99.6893	164.036		75.14	12.1964	25.4191	49.0072	91.7371	159.934	258.724		85.1	-2.6953
85.14	66.662	124.144	220.801	344.257	487.063	603.622	682.943	32.2309	61.042	111.125	188.31	291.68	404.315	518.681	6.4811	13.3382	28.6997	56.9585	99.6854	164.036		75.2401	12.2059	25.4245	49.0151	91.7601	159.967	258.771		85.2	-2.7051
85.24	66.703	124.191	220.881	344.322	487.099	603.631	682.948	32.2463	61.0625	111.151	188.356	291.719	404.337	518.712	6.47719	13.3382	28.7016	56.9573	99.6834	164.026		75.34	12.2024	25.4236	49.0258	91.7788	159.993	258.821		85.3	-2.6992
85.34	66.7385	124.246	220.952	344.39	487.142	603.647	682.961	32.2552	61.0865	111.191	188.388	291.757	404.375	518.722	6.48696	13.3577	28.7114	56.9768	99.6893	164.031		75.44	12.2124	25.4316	49.038	91.8044	160.023	258.868		85.4	-2.7051
85.44	66.7635	124.31	221.021	344.45	487.188	603.654	682.957	32.267	61.0996	111.212	188.431	291.8	404.396	518.749	6.48188	13.3526	28.7102	56.9776	99.699	164.029		75.54	12.2148	25.4417	49.0487	91.8227	160.061	258.924		85.5	-2.7148
85.54	66.7996	124.362	221.096	344.516	487.223	603.664	682.966	32.2764	61.127	111.253	188.483	291.843	404.427	518.766	6.47915	13.3558	28.7231	56.9807	99.694	164.022		75.64	12.2274	25.4534	49.0665	91.8448	160.098	258.971		85.6	-2.7187
85.64	66.824	124.419	221.159	344.574	487.257	603.683	682.966	32.2914	61.1514	111.282	188.522	291.887	404.459	518.784	6.47915	13.3597	28.7251	56.9964	99.6873	164.016		75.7401	12.2324	25.4614	49.0782	91.8677	160.131	259.018		85.7	-2.7246
85.74	66.8534	124.469	221.224	344.632	487.292	603.693	682.968	32.3028	61.1718	111.314	188.556	291.92	404.485	518.803	6.47915	13.3558	28.7251	57.0003	99.6815	164.022		75.84	12.2416	25.4664	49.0917	91.8924	160.165	259.069		85.8	-2.7148
85.84	66.8822	124.52	221.296	344.685	487.309	603.702	682.971	32.3257	61.1972	111.338	188.595	291.964	404.517	518.825	6.46938	13.3499	28.7251	57.01	99.6815	164.006		75.94	12.2421	25.4713	49.098	91.9092	160.192	259.113		85.9	-2.7285
85.94	66.9143	124.577	221.351	344.738	487.345	603.712	682.975	32.3389	61.2216	111.375	188.633	292.002	404.539	518.843	6.47719	13.3538	28.729	57.0237	99.6717	164.006		76.04	12.246	25.4763	49.1074	91.9353	160.223	259.162		86	-2.7344
86.04	66.9461	124.632	221.438	344.789	487.375	603.722	682.974	32.3531	61.2412	111.401	188.673	292.033	404.568	518.856	6.47915	13.3577	28.7341	57.0257	99.6756	163.997		76.14	12.2487	25.4823	49.1251	91.9514	160.25	259.209		86.1	-2.7344
86.14	66.9852	124.676	221.489	344.849	487.405	603.737	682.977	32.3574	61.2617	111.436	188.708	292.052	404.589	518.872	6.47329	13.3558	28.7407	57.0452	99.6717	163.997		76.2401	12.254	25.4876	49.1304	91.9733	160.28	259.251		86.2	-2.7344
86.24	67.0194	124.733	221.559	344.91	487.443	603.751	682.982	32.3656	61.2744	111.458	188.738	292.086	404.615	518.876	6.46938	13.3616	28.7485	57.051	99.6756	163.987		76.34	12.2654	25.4924	49.145	91.9941	160.316	259.294		86.3	-2.7246
86.34	67.0555	124.785	221.619	344.971	487.477	603.764	682.99	32.3877	61.2894	111.48	188.776	292.128	404.637	518.9	6.46938	13.3577	28.7641	57.0569	99.6678	163.983		76.44	12.2653	25.5004	49.154	92.0185	160.351	259.334		86.4	-2.7246
86.44	67.0799	124.844	221.69	345.026	487.506	603.774	682.987	32.3974	61.3222	111.526	188.821	292.169	404.671	518.922	6.47328	13.3558	28.7719	57.0608	99.6619	163.987		76.54	12.2738	25.5059	49.16	92.0386	160.384	259.382		86.5	-2.7285
86.54	67.1132	124.904	221.756	345.079	487.534	603.772	682.99	32.4175	61.3457	111.553	188.862	292.202	404.702	518.942	6.47914	13.3714	28.7934	57.0667	99.6658	163.987		76.64	12.2787	25.5107	49.1778	92.0615	160.413	259.434		86.6	-2.7441
86.64	67.1453	124.965	221.815	345.135	487.562	603.784	682.992	32.4321	61.3711	111.601	188.905	292.235	404.733	518.962	6.46743	13.3597	28.7817	57.0589	99.6717	163.975		76.7401	12.283	25.516	49.1962	92.0806	160.451	259.489		86.7	-2.7344
86.74	67.1737	125.013	221.895	345.185	487.594	603.798	682.99	32.4438	61.3906	111.628	188.943	292.26	404.77	518.971	6.47133	13.3686	28.7856	57.0803	99.6658	163.985		76.84	12.2964	25.5216	49.2041	92.1039	160.475	259.542		86.8	-2.748
86.84	67.2102	125.061	221.956	345.241	487.625	603.808	682.995	32.4541	61.4101	111.65	188.976	292.297	404.796	518.99	6.46352	13.3577	28.7973	57.0803	99.6639	163.975		76.94	12.3001	25.5275	49.2113	92.1259	160.515	259.591		86.9	-2.7539
86.94	67.244	125.109	222.026	345.293	487.658	603.813	682.994	32.4652	61.4286	111.68	189.027	292.332	404.822	519.006	6.46157	13.3675	28.8032	57.0862	99.66	163.98		77.04	12.3075	25.5348	49.2291	92.144	160.543	259.632		87	-2.7539
87.04	67.2762	125.162	222.107	345.345	487.688	603.827	682.998	32.4795	61.4541	111.718	189.067	292.365	404.844	519.027	6.47133	13.3675	28.8071	57.1038	99.6561	163.977		77.14	12.3118	25.5418	49.239	92.1647	160.576	259.672		87.1	-2.7539
87.14	67.3016	125.216	222.169	345.402	487.721	603.837	682.999	32.4951	61.4785	111.744	189.106	292.399	404.875	519.034	6.46352	13.3675	28.8071	57.1049	99.6541	163.983		77.2401	12.3168	25.5474	49.2462	92.1845	160.61	259.724		87.2	-2.7539
87.24	67.3406	125.253	222.261	345.457	487.752	603.846	683.001	32.5014	61.4912	111.772	189.143	292.426	404.894	519.058	6.46156	13.3772	28.8208	57.1116	99.6502	163.983		77.34	12.3238	25.55	49.2631	92.2068	160.643	259.766		87.3	-2.7539
87.34	67.3739	125.308	222.329	345.514	487.789	603.852	683.003	32.5112	61.5185	111.802	189.18	292.462	404.92	519.067	6.45766	13.3772	28.8227	57.1135	99.6541	163.973		77.44	12.3231	25.56	49.2742	92.2349	160.682	259.813		87.4	-2.7586
87.44	67.3996	125.366	222.403	345.553	487.821	603.864	683.005	32.5215	61.5401	111.827	189.221	292.495	404.952	519.095	6.46156	13.3811	28.8305	57.1174	99.6502	163.983		77.54	12.332	25.5619	49.2832	92.2508	160.706	259.844		87.5	-2.7754
87.54	67.4314	125.412	222.477	345.605	487.846	603.868	683.01	32.5356	61.5673	111.872	189.248	292.529	404.983	519.101	6.46235	13.3878	28.8364	57.1339	99.6494	163.978		77.64	12.3229	25.5648	49.2942	92.2677	160.739	259.892		87.6	-2.7754
87.64	67.4608	125.468	222.543	345.655	487.873	603.882	683.006	32.5472	61.5879	111.898	189.286	292.562	405.008	519.114	6.47329	13.3929	28.8618	57.1507	99.6432	163.985		77.7401	12.3314	25.568	49.3044	92.2942	160.767	259.94		87.7	-2.7754
87.74	67.4852	125.508	222.618	345.709	487.909	603.898	683.001	32.55	61.6011	111.924	189.32	292.589	405.031	519.133	6.47914	13.4065	28.8774	57.1702	99.6541	163.985		77.84	12.3316	25.5772	49.3209	92.3135	160.798	259.982		87.8	-2.7754
87.84	67.5165	125.56	222.669	345.767	487.938	603.896	683	32.562	61.6172	111.945	189.363	292.617	405.057	519.149	6.47329	13.4046	28.8774	57.1741	99.66	163.975		77.94	12.3366	25.5822	49.3249	92.327	160.832	260.024		87.9	-2.7754
87.94	67.5551	125.602	222.727	345.827	487.969	603.904	683.008	32.5795	61.6371	111.982	189.395	292.651	405.08	519.16	6.46938	13.4007	28.8774	57.176	99.6502	163.977		78.04	12.3379	25.5908	49.3404	92.3526	160.863	260.075		88	-2.7851
88.04	67.579	125.648	222.783	345.885	487.986	603.912	683.008	32.5859	61.6523	112.013	189.436	292.687	405.099	519.186	6.46938	13.4065	28.8833	57.176	99.6404	163.973		78.14	12.3442	25.5933	49.3547	92.3769	160.895	260.125		88.1	-2.7754
88.14	67.6102	125.689	222.838	345.925	488.017	603.923	683.007	32.6016	61.6826	112.048	189.476	292.721	405.132	519.194	6.47329	13.4046	28.8969	57.1956	99.6365	163.971		78.2401	12.3442	25.5997	49.3617	92.3947	160.926	260.16		88.2	-2.7754
88.24	67.6492	125.737	222.907	345.974	488.05	603.932	683.02	32.6133	61.6983	112.075	189.514	292.758	405.152	519.209	6.47719	13.4144	28.9028	57.2014	99.6346	163.977		78.34	12.3506	25.608	49.373	92.413	160.951	260.207		88.3	-2.7793
88.34	67.6786	125.802	222.956	346.029	488.082	603.942	683.019	32.6215	61.7158	112.097	189.548	292.791	405.187	519.223	6.48891	13.4163	28.9145	57.2112	99.6346	163.973		78.44	12.3487	25.6156	49.3802	92.4349	160.984	260.253		88.4	-2.7851
88.44	67.7121	125.845	223.028	346.075	488.118	603.953	683.024	32.6317	61.7343	112.121	189.583	292.824	405.207	519.242	6.48891	13.4202	28.9145	57.2171	99.6404	163.967		78.54	12.3542	25.6231	49.3961	92.4533	161.018	260.294		88.5	-2.7851
88.54	67.745	125.895	223.09	346.13	488.153	603.965	683.025	32.6519	61.7636	112.154	189.618	292.863	405.238	519.255	6.47329	13.4144	28.9184	57.2249	99.6463	163.961		78.64	12.3568	25.6336	49.407	92.4826	161.05	260.338		88.6	-2.7851
88.64	67.7713	125.951	223.147	346.183	488.176	603.968	683.027	32.6567	61.7851	112.192	189.649	292.897	405.271	519.263	6.47915	13.4261	28.9282	57.2405	99.6248	163.973		78.7401	12.3576	25.639	49.4163	92.5004	161.081	260.39		88.7	-2.7851
88.74	67.8103	125.993	223.221	346.233	488.206	603.977	683.037	32.6718	61.8047	112.212	189.685	292.927	405.289	519.28	6.47524	13.4253	28.9341	57.2475	99.6307	163.967		78.84	12.3626	25.6478	49.4325	92.5242	161.119	260.434		88.8	-2.7851
88.84	67.8349	126.052	223.28	346.288	488.236	603.995	683.044	32.6814	61.83	112.256	189.72	292.959	405.32	519.29	6.47329	13.4183	28.938	57.2503	99.6268	163.972		78.94	12.3757	25.6565	49.4452	92.5464	161.15	260.483		88.9	-2.7851
88.94	67.8588	126.105	223.351	346.343	488.266	603.998	683.044	32.6948	61.8424	112.285	189.756	292.995	405.342	519.304	6.46353	13.4163	28.9321	57.2483	99.6209	163.954		79.04	12.3794	25.6669	49.4539	92.5723	161.182	260.533		89	-2.7949
89.04	67.8778	126.144	223.413	346.385	488.288	604.007	683.041	32.7067	61.8685	112.312	189.792	293.03	405.367	519.322	6.46156	13.4319	28.9419	57.2581	99.619	163.954		79.14	12.3854	25.6759	49.4703	92.5943	161.213	260.581		89.1	-2.7949
89.14	67.909	126.186	223.49	346.432	488.312	604.011	683.044	32.7191	61.8828	112.339	189.827	293.06	405.392	519.337	6.45766	13.428	28.943	57.2542	99.6131	163.954		79.2401	12.3926	25.6812	49.4842	92.6167	161.242	260.611		89.2	-2.7949
89.24	67.9461	126.243	223.555	346.482	488.345	604.026	683.048	32.7263	61.9078	112.371	189.857	293.099	405.415	519.35	6.45766	13.4339	28.9458	57.2581	99.6151	163.95		79.34	12.3985	25.6808	49.4948	92.6346	161.281	260.655		89.3	-2.7988
89.34	67.9735	126.294	223.611	346.534	488.378	604.03	683.044	32.7349	61.9258	112.392	189.885	293.136	405.438	519.369	6.4518	13.4319	28.9555	57.2678	99.6092	163.957		79.44	12.4014	25.6844	49.5073	92.6587	161.309	260.697		89.4	-2.8047
89.44	68.0002	126.329	223.684	346.582	488.402	604.038	683.052	32.751	61.9463	112.424	189.919	293.163	405.471	519.38	6.46156	13.4476	28.9614	57.2874	99.6092	163.959		79.54	12.4101	25.6919	49.5144	92.6722	161.339	260.738		89.5	-2.8047
89.54	68.0321	126.386	223.739	346.635	488.423	604.039	683.045	32.7597	61.9648	112.456	189.957	293.193	405.487	519.389	6.46157	13.4515	28.9555	57.2893	99.6092	163.948		79.64	12.4129	25.6992	49.5243	92.6885	161.368	260.777		89.6	-2.8047
89.64	68.0614	126.428	223.815	346.695	488.456	604.051	683.047	32.7722	61.9794	112.488	189.994	293.222	405.509	519.404	6.46743	13.4632	28.9653	57.2854	99.6033	163.969		79.7401	12.4125	25.7023	49.5353	92.7074	161.403	260.81		89.7	-2.8047
89.74	68.0868	126.479	223.869	346.745	488.481	604.058	683.047	32.7844	61.9888	112.51	190.022	293.259	405.539	519.417	6.47211	13.462	28.9759	57.294	99.6053	163.968		79.84	12.4173	25.7073	49.552	92.7319	161.437	260.849		89.8	-2.8144
89.84	68.1209	126.529	223.948	346.798	488.509	604.061	683.052	32.7925	62.0053	112.535	190.054	293.293	405.548	519.429	6.46938	13.469	28.979	57.3108	99.6041	163.973		79.94	12.4207	25.7146	49.5586	92.7513	161.469	260.891		89.9	-2.8144
89.94	68.1434	126.581	224.023	346.851	488.542	604.083	683.057	32.8056	62.0205	112.566	190.091	293.318	405.572	519.445	6.46938	13.4651	28.9848	57.3167	99.5975	163.967		80.04	12.4246	25.7268	49.575	92.7731	161.504	260.937		90	-2.8144
90.04	68.1688	126.633	224.093	346.891	488.564	604.089	683.059	32.8086	62.0332	112.59	190.125	293.347	405.589	519.457	6.47328	13.4729	28.9927	57.3206	99.5916	163.981		80.14	12.4287	25.7354	49.5884	92.801	161.533	260.976		90.1	-2.8144
90.14	68.1962	126.675	224.155	346.94	488.593	604.099	683.058	32.8227	62.0488	112.619	190.151	293.38	405.615	519.471	6.47915	13.4749	29.0083	57.3257	99.6006	163.993		80.2401	12.4339	25.7445	49.5984	92.8188	161.559	261.022		90.2	-2.8144
90.24	68.2206	126.721	224.209	346.981	488.616	604.107	683.049	32.8335	62.0712	112.639	190.186	293.416	405.645	519.487	6.47329	13.4632	29.0083	57.3225	99.5994	163.977		80.34	12.436	25.7534	49.6078	92.836	161.588	261.062		90.3	-2.8144
90.34	68.2655	126.764	224.29	347.022	488.647	604.109	683.058	32.8544	62.0957	112.675	190.222	293.455	405.682	519.505	6.46743	13.4749	29.0141	57.3401	99.5897	163.977		80.44	12.4424	25.7534	49.6156	92.8497	161.608	261.103		90.4	-2.8242
90.44	68.3006	126.823	224.357	347.082	488.682	604.129	683.056	32.8681	62.1181	112.705	190.254	293.488	405.707	519.511	6.46743	13.469	29.018	57.346	99.5897	163.972		80.54	12.4424	25.7605	49.6234	92.8705	161.636	261.15		90.5	-2.8242
90.54	68.3324	126.877	224.419	347.133	488.709	604.134	683.054	32.8775	62.1328	112.734	190.283	293.514	405.724	519.526	6.48305	13.4847	29.027	57.3538	99.5897	163.975		80.64	12.4479	25.7683	49.6373	92.8881	161.66	261.201		90.6	-2.8242
90.64	68.3694	126.918	224.495	347.183	488.736	604.144	683.058	32.8822	62.1494	112.758	190.315	293.541	405.743	519.536	6.46743	13.4769	29.0278	57.3557	99.5897	163.965		80.7401	12.4548	25.7809	49.6522	92.9115	161.692	261.246		90.7	-2.8281
90.74	68.3963	126.967	224.552	347.224	488.758	604.15	683.064	32.8945	62.1709	112.783	190.347	293.568	405.761	519.544	6.48305	13.4847	29.0415	57.3635	99.5799	163.975		80.84	12.463	25.7898	49.6664	92.9325	161.724	261.283		90.8	-2.8437
90.84	68.4207	127.011	224.612	347.26	488.787	604.16	683.063	32.9072	62.1895	112.805	190.387	293.596	405.786	519.562	6.4811	13.4944	29.0571	57.3792	99.5838	163.979		80.94	12.4653	25.7944	49.6781	92.9472	161.749	261.321		90.9	-2.8437
90.94	68.4637	127.062	224.69	347.313	488.815	604.173	683.071	32.916	62.2079	112.832	190.418	293.626	405.807	519.583	6.48695	13.5061	29.0669	57.3889	99.5799	163.991		81.04	12.4678	25.7973	49.6895	92.9635	161.774	261.363		91	-2.8476
91.04	68.49	127.121	224.74	347.361	488.846	604.183	683.069	32.9252	62.2266	112.859	190.452	293.659	405.829	519.601	6.48696	13.5101	29.0766	57.3948	99.5799	163.981		81.14	12.4689	25.8045	49.7006	92.9836	161.804	261.404		91.1	-2.8535
91.14	68.5168	127.174	224.785	347.406	488.875	604.185	683.072	32.9448	62.2431	112.889	190.492	293.696	405.849	519.613	6.4811	13.514	29.0766	57.3948	99.5799	163.969		81.2401	12.4672	25.8067	49.7076	93.0006	161.83	261.458		91.2	-2.8535
91.24	68.5448	127.213	224.843	347.451	488.892	604.191	683.063	32.9496	62.2647	112.927	190.522	293.728	405.885	519.623	6.49867	13.5288	29.0903	57.4202	99.5701	163.985		81.34	12.4697	25.8124	49.7202	93.0146	161.868	261.501		91.3	-2.8535
91.34	68.577	127.257	224.907	347.495	488.919	604.197	683.062	32.9609	62.2787	112.957	190.547	293.755	405.897	519.638	6.49868	13.5276	29.102	57.4202	99.574	163.981		81.44	12.4767	25.8251	49.731	93.0329	161.901	261.544		91.4	-2.8535
91.44	68.6082	127.296	224.964	347.539	488.952	604.207	683.066	32.9643	62.2968	112.986	190.582	293.783	405.918	519.658	6.49868	13.5374	29.1059	57.4358	99.5799	163.975		81.54	12.4773	25.8291	49.7457	93.0593	161.925	261.585		91.5	-2.8535
91.54	68.6342	127.345	225.044	347.589	488.975	604.218	683.069	32.9764	62.3222	113.013	190.619	293.816	405.939	519.66	6.50336	13.5382	29.1184	57.4444	99.576	163.986		81.64	12.4785	25.8292	49.7555	93.073	161.954	261.625		91.6	-2.8535
91.64	68.6649	127.391	225.107	347.627	489.004	604.224	683.072	32.9956	62.3321	113.037	190.654	293.846	405.957	519.687	6.50063	13.5394	29.1157	57.4475	99.565	163.972		81.7401	12.4838	25.8327	49.7678	93.0898	161.979	261.673		91.7	-2.8535
91.74	68.6981	127.449	225.167	347.677	489.034	604.229	683.071	33.0078	62.3574	113.071	190.69	293.884	405.976	519.711	6.50063	13.553	29.1196	57.4514	99.5682	163.981		81.84	12.4899	25.8367	49.7781	93.1182	162.011	261.72		91.8	-2.8574
91.84	68.7322	127.486	225.219	347.72	489.06	604.24	683.072	33.0166	62.377	113.096	190.72	293.911	405.998	519.721	6.50063	13.555	29.1391	57.4612	99.5565	163.983		81.94	12.4955	25.8439	49.7901	93.1343	162.044	261.768		91.9	-2.873
91.94	68.7684	127.527	225.273	347.769	489.079	604.255	683.072	33.0249	62.3897	113.12	190.756	293.941	406.021	519.736	6.50453	13.5491	29.1528	57.4768	99.5623	163.981		82.04	12.5032	25.848	49.7949	93.1472	162.072	261.812		92	-2.873
92.04	68.7957	127.577	225.319	347.809	489.103	604.263	683.07	33.0371	62.4102	113.152	190.786	293.976	406.05	519.751	6.51039	13.5608	29.1645	57.4878	99.5623	163.983		82.14	12.511	25.8545	49.8079	93.1662	162.103	261.856		92.1	-2.873
92.14	68.8255	127.62	225.379	347.855	489.134	604.273	683.074	33.0493	62.4325	113.178	190.824	294.012	406.072	519.764	6.5104	13.5667	29.1637	57.4905	99.5623	163.983		82.2401	12.5111	25.8606	49.8139	93.1896	162.127	261.898		92.2	-2.873
92.24	68.868	127.681	225.459	347.902	489.164	604.287	683.084	33.0571	62.4472	113.208	190.856	294.041	406.092	519.77	6.5104	13.5608	29.1684	57.4964	99.5576	163.973		82.34	12.513	25.8615	49.8234	93.2052	162.159	261.934		92.3	-2.8769
92.34	68.8915	127.74	225.515	347.949	489.19	604.3	683.08	33.0713	62.457	113.232	190.884	294.072	406.112	519.795	6.50258	13.5589	29.1626	57.4925	99.5506	163.959		82.44	12.5226	25.8639	49.8349	93.2165	162.183	261.969		92.4	-2.8828
92.44	68.9257	127.775	225.564	347.991	489.217	604.312	683.087	33.0853	62.4847	113.253	190.917	294.106	406.132	519.82	6.5182	13.5589	29.1665	57.5081	99.5428	163.971		82.54	12.5192	25.8703	49.8442	93.2329	162.215	262.014		92.5	-2.8828
[truncated: 4,575 more rows]

## Sheet: Fig7
Panel A
	C3a							C3a Steady State Analysis
Time [s]	0.25 µM	0.5 µM	1 µM	2 µM	4 µM	8 µM		Data Points		Fit
[truncated: 3,603 more rows]

## Sheet: S3
Panel A
[truncated: 7 more rows]

## Sheet: S4
Panel	Antibody used
[truncated: 14 more rows]

## Sheet: S5
C3 ProConvertase SPR sensorgrams
[truncated: 2,187 more rows]

## Sheet: S6
Panel A + B
[truncated: 25,662 more rows]

## Sheet: S11
Panel B - C3d SPR sensorgrams																						Panel B - C3d steady-state
[truncated: 12,818 more rows]

[truncated: 1 more sheets: Supplemental Data 2]
